# Supplementary material for: Next generation genetically encoded fluorescent sensors for serotonin
Source: Nat Commun. 2022 Dec 6;13:7525. doi: 10.1038/s41467-022-35200-w (PMC9726753; doi:10.1038/s41467-022-35200-w)
Supplement: Supplementary file 19 — Source Data [file 41467_2022_35200_MOESM19_ESM.xlsx]

## Sheet: Figure 1
Figure 1 Characterization in HEK cells																													Figure 1f	sDarken
																														time (s)	F
	Figure 1b			Figure 1g																										0	2620.78
																														0.01014	2663.7
	Mutant	delta F/F		concentration (nm)	ROI	ROI	ROI	ROI	ROI	ROI	ROI	ROI	ROI	ROI	ROI	ROI	ROI	ROI	ROI	ROI	ROI	ROI	ROI	ROI	mean	standard deviation	standard error mean			0.02028	2689.06
	2AS CF M1	-0.90152		1	0.135007	0.105438	0.0274531	0.183551	0.0778992	0.0395619	-0.0244487	-0.00105068	0.0926457	-0.0752264											0.0560831	0.0780386	0.024678			0.03043	2656.18
	2AS CF M20	-0.855118		5	0.282429	0	0.0526167	0.183667	0.149906	0	0	0	0.00039421	0	0.282429	0	0.0526167	0.183667	0.149906	0	0	0	0.00039421	0	0.0669013	0.099463	0.0222406			0.04057	2612.47
	2AS CF M22	-0.81637		10	0.109083	0.224909	0.266535	0.0734327	0.211318	0.36159	0.199707	0.19321	0.279009	0.17359	0.198652	0.136221	0.125155	0.107321	0.0358218	0.138814	0	0	-0.0270781	-0.00122891	0.140303	0.105706	0.0236365			0.05071	2672.49
	2AS CW M10	-0.773205		25	0.314147	0.196363	0.281765	0.218757	0.227825	0.370891	0.249721	0.237898	0.219171	0.158698	0.138814	0.0921498	0.0297903	0.0729219	0.0719232	-0.0242114	-0.0681018	0.020887	-0.0167142	-0.102473	0.134511	0.133742	0.0299055			0.06085	2657.79
	2AS CF M34	-0.770639		50	0.423527	0.15074	0.397097	0.366432	0.243085	0.394307	0.208507	0.355556	0.39318	0.35108	0.161803	0.0309476	0.038867	0.101827	0.0315227	0.107865	0.106927	0.125215	0.1	0.02	0.205424	0.145375	0.0325068			0.07099	2644.17
	2AS CF M38	-0.742174		85	0.204067	0.27726	0.170808	0.389028	0.268593	0.0251063	0.0529135	0.0731521	0.146984	0.242175	0.204067	0.27726	0.170808	0.389028	0.268593	0.0251063	0.0529135	0.0731521	0.146984	0.242175	0.185009	0.111416	0.0249135			0.08114	2672.13
	2AS CF M37	-0.736662		100	0.204001	0.274071	0.263901	0.362673	0.356362	0.439788	0.432083	0.410324	0.536268	0.452167	0.401588	0.149405	0.381897	0.250948	0.305846	0.140411	0.271674	0.343948	0.311139	0.324917	0.33067	0.102267	0.0228676			0.09128	2659.6
	2AS CF M13	-0.727038		200	0.40026	0.400939	0.386127	0.414434	0.39268	0.38689	0.439766	0.349521	0.331905	0.376895	0.581905	0.543045	0.575555	0.49356	0.563157	0.650366	0.663636	0.579806	0.599251	0.597467	0.486358	0.108514	0.0242644			0.10142	2643.69
	2AS CF M19	-0.72454		400	0.460793	0.406577	0.342339	0.567736	0.423612	0.448931	0.41206	0.392914	0.410327	0.473069	0.537753	0.315457	0.456572	0.624707	0.487424	0.736277	0.63842	0.754077	0.744298	0.584134	0.510874	0.132414	0.0296086			0.11156	2653.98
	2AS CF M16	-0.710391		800	0.623032	0.532854	0.598986	0.618708	0.642844	0.613641	0.562057	0.555372	0.666187	0.638664	0.751033	0.726137	0.713665	0.726675	0.762252	0.757973	0.604815	0.690432	0.616678	0.757177	0.657959	0.0731567	0.0163583			0.1217	2638.46
	2AS CF M8	-0.691539		1600	0.570343	0.625463	0.652316	0.608872	0.620321	0.583458	0.57822	0.569263	0.596304	0.609032	0.641816	0.599744	0.67431	0.50601	0.656102	0.491835	0.57385	0.395333	0.539738	0.557142	0.582474	0.0646422	0.0144544			0.13185	2672.47
	2AS CF M11	-0.687879		3200	0.683446	0.702226	0.641721	0.669185	0.646388	0.795694	0.411801	0.452319	0.444364	0.573739											0.602088	0.127578	0.0403438			0.14199	2682.61
	2AS CF M50	-0.681607		100000	0.628774	0.712726	0.511754	0.618776	0.570514	0.712152	0.667679	0.631488	0.660652	0.662972											0.637749	0.0615441	0.0194619			0.15213	2652.92
	2AS M34	-0.668763																												0.16227	2630.29
	2AS CF M7	-0.664087																												0.17241	2651.97
	2AS CW M7	-0.641466																												0.18256	2694.23
	2AS CF M23	-0.621321		Figure 1h																										0.1927	2661.48
	2AS CF M49	-0.614894																												0.20284	2665.38
	Mut NG C 4	-0.570369			5-HT	8-OHDPAT	L-Tryp	IAA	Dopa	HIS	NE	GABA	Glu	Ace	PBS															0.21298	2655.77
	2AS CF M28	-0.564806			0.76	0.55	0.014182	0.00215285	-0.0192131	0.0649279	-0.127863	-0.0192131	0.0210892	-0.05	-0.01															0.22312	2685.79
	Mut NG N 10	-0.558358			0.6	0.39	-0.0589921	-0.0377574	0.00117254	0.00211088	-0.0364821	0.00117254	0.0302747	-0.0726541	0.07															0.23327	2655.24
	L2ASCF M9	-0.558227			0.71	0.62	-0.0475901	0.0948851	-0.00860161	-0.0107643	-0.103755	-0.00860161	0.00659639	-0.03	0.04															0.24341	2628.11
	2AS CW M8	-0.539529			0.72	0.49	0.00325273	0.00302115	-0.0338844	0.061968	-0.0701031	-0.0338844	0.0549464	-0.04	0.04															0.25355	2664.42
	L2ASCF M11	-0.539452			0.7	0.52	-0.0103033	0.0239392	-0.0649273	-0.0135911	-0.13182	-0.0649273	0.0312572	-0.03	-0.07															0.26369	2664.41
	2AS CF M39	-0.534823			0.74	0.51	-0.00174752	-0.045982	-0.0497454	0.0242087	-0.00932401	-0.0398162	0.00567984	-0.05	-0.01															0.27383	2673.18
	2AS CF M31	-0.528912			0.71	0.48	-0.0206886	0.0100156	-0.00845835	-0.015816	0.0263279	0.0653151	-0.00420508	-0.06	0.07															0.28398	2651.99
	2AS CF M53	-0.526964			0.71	0.58	-0.0113736	0.100468	0.0191888	0.0350313	-0.0752049	0.0298757	-0.0154692	-0.15	0.05															0.29412	2671.44
	2AS CF M59	-0.524788			0.64	0.52	-0.0595336	0.0698169	-0.017472	0.103831	-0.0043305	0.0173298	-0.0578599	-0.1	-0.07															0.30426	2674.99
	Mut NG C 5	-0.517395			0.76	0.6	-0.0533727	-0.0387503	0.00140207	0.0286695	-0.041594	-0.125027	-0.0637912	0	0.05															0.3144	2684.26
	2AS CW M6	-0.484306		mean	0.705	0.526	-0.0246167	0.0181809	-0.0180539	0.0280576	-0.0574148	-0.0177776	0.000851833	-0.0582654	0.016															0.32454	2663.96
	2AS CF M32	-0.478799		standard deviation	0.0503874	0.0667	0.0278014	0.0541547	0.025321	0.0396577	0.0537028	0.0530448	0.0381518	0.0419392	0.0531664															0.33469	2639.58
	2AS M4	-0.439987		standard error mean	0.0159339	0.0210924	0.00879158	0.0171252	0.00800721	0.0125409	0.0169823	0.0167742	0.0120646	0.0132623	0.0168127															0.34483	2647.64
	2AS CF M6	-0.436321																												0.35497	2679.58
	2AS CF M47	-0.420169																												0.36511	2682.6
	2AS M45	-0.418675																												0.37525	2662.31
	2AS CF M2	-0.407907																												0.3854	2667.05
	2AS M57	-0.402887																												0.39554	2658.58
	Mut NG N 8	-0.376114																												0.40568	2630.72
	Mut NG N 2	-0.354819																												0.41582	2650.23
	2AS M14	-0.346325																												0.42596	2641.16
	Mut NG N 7	-0.335101																												0.43611	2668.02
	2AS M16	-0.327846																												0.44625	2631.79
	Mut NG C 1	-0.316327																												0.45639	2670.82
	Mut NG C 6	-0.306205																												0.46653	2670.3
	2AS M8	-0.301016																												0.47667	2698.32
	2AS TC M9	-0.279448																												0.48681	2677.11
	Mut NG N 4	-0.266596																												0.49696	2653.93
	2AS CF M58	-0.26264																												0.5071	2666.56
	2AS CF M36	-0.248079																												0.51724	2641.76
	2AS M6	-0.244873																												0.52738	2661.28
	2AS M23	-0.224934																												0.53753	2689.33
	2AS M40	-0.220505																												0.54767	2664.06
	2AS TC M19	-0.199501																												0.55781	2685.94
	2AS M19	-0.13491																												0.56795	2676.11
	2AS CF M41	0																												0.57809	2617.39
	2AS CW M3	0																												0.58823	2665.21
	2AS M27	0.124569																												0.59838	2648.42
	2AS M24	0.258424																												0.60852	2664.51
																														0.61866	2663.68
																														0.6288	2664.98
																														0.63894	2656.52
																														0.64909	2681.27
																														0.65923	2633.56
																														0.66937	2662.91
																														0.67951	2677.63
																														0.68966	2705.53
																														0.6998	2657.15
																														0.70994	2692.61
																														0.72008	2646.43
																														0.73022	2671.86
																														0.74037	2649.71
																														0.75051	2630.88
																														0.76065	2668.39
																														0.77079	2670.92
																														0.78093	2688.32
																														0.79107	2672.96
																														0.80122	2668.04
																														0.81136	2670.37
																														0.8215	2638.21
																														0.83164	2647.54
																														0.84179	2667.05
																														0.85193	2641.15
																														0.86207	2678.68
																														0.87221	2652.39
																														0.88235	2625.59
																														0.8925	2656.05
																														0.90264	2655.18
																														0.91278	2663.35
																														0.92292	2660.81
																														0.93306	2667.23
																														0.9432	2690.26
																														0.95335	2680.75
																														0.96349	2625.27
																														0.97363	2704.4
																														0.98377	2630.6
																														0.99391	2637.29
																														1.00406	2685.44
																														1.0142	2682.87
																														1.02434	2657.08
																														1.03448	2645.71
																														1.04462	2652.41
																														1.05477	2647.71
																														1.06491	2665.71
																														1.07505	2678.82
																														1.08519	2684.75
																														1.09533	2672.21
																														1.10548	2661.1
																														1.11562	2650.61
																														1.12576	2625.03
																														1.1359	2642.35
																														1.14604	2704.79
																														1.15619	2651.99
																														1.16633	2640.21
																														1.17647	2649.49
																														1.18661	2652.26
																														1.19675	2684.31
																														1.2069	2635.82
																														1.21704	2669.8
																														1.22718	2667.45
																														1.23732	2643.34
																														1.24746	2641.59
																														1.25761	2677.63
																														1.26775	2651.63
																														1.27789	2653.61
																														1.28803	2687.85
																														1.29817	2625.95
																														1.30832	2643.17
																														1.31846	2685.36
																														1.3286	2664.54
																														1.33874	2658.96
																														1.34888	2658.05
																														1.35903	2658.38
																														1.36917	2691.32
																														1.37931	2676.4
																														1.38945	2652.67
																														1.39959	2648.17
																														1.40974	2660.18
																														1.41988	2679.35
																														1.43002	2668.37
																														1.44016	2643.05
																														1.4503	2646.06
																														1.46045	2633.69
																														1.47059	2687.35
																														1.48073	2650.91
																														1.49087	2647.74
																														1.50101	2680.86
																														1.51116	2674.88
																														1.5213	2670.61
																														1.53144	2698.38
																														1.54158	2645.44
																														1.55172	2643.61
																														1.56187	2644.56
																														1.57201	2669.99
																														1.58215	2660.52
																														1.59229	2625.05
																														1.60243	2655.29
																														1.61258	2636.1
																														1.62272	2658.54
																														1.63286	2680.15
																														1.643	2686.74
																														1.65314	2700.15
																														1.66329	2643.4
																														1.67343	2698.15
																														1.68357	2635.11
																														1.69371	2629.56
																														1.70385	2677.71
																														1.714	2650.96
																														1.72414	2658.49
																														1.73428	2673.46
																														1.74442	2681.22
																														1.75456	2655.06
																														1.76471	2638.55
																														1.77485	2623.45
																														1.78499	2692.5
																														1.79513	2646.19
																														1.80527	2647.82
																														1.81542	2648.24
																														1.82556	2656.7
																														1.8357	2655.29
																														1.84584	2613.17
																														1.85598	2648.71
																														1.86613	2653.32
																														1.87627	2622.99
																														1.88641	2649.49
																														1.89655	2686.87
																														1.90669	2686.88
																														1.91684	2672.68
																														1.92698	2665.11
																														1.93712	2672.51
																														1.94726	2642.83
																														1.9574	2650.17
																														1.96755	2686.75
																														1.97769	2672.98
																														1.98783	2678.88
																														1.99797	2620.12
																														2.00811	2659.5
																														2.01826	2643.87
																														2.0284	2658.85
																														2.03854	2702.84
																														2.04868	2652.4
																														2.05882	2676.63
																														2.06897	2677.82
																														2.07911	2674.49
																														2.08925	2668.18
																														2.09939	2676.63
																														2.10953	2620.33
																														2.11968	2700.31
																														2.12982	2660.82
																														2.13996	2629.43
																														2.1501	2635.18
																														2.16024	2710.8
																														2.17039	2657.27
																														2.18053	2648.51
																														2.19067	2650.15
																														2.20081	2649.32
																														2.21095	2661.68
																														2.2211	2650.41
																														2.23124	2663.67
																														2.24138	2656.26
																														2.25152	2666.02
																														2.26166	2660.01
																														2.27181	2652.26
																														2.28195	2696.51
																														2.29209	2651.92
																														2.30223	2712.52
																														2.31237	2656.02
																														2.32252	2635.73
																														2.33266	2660.63
																														2.3428	2640.31
																														2.35294	2638.31
																														2.36308	2666.79
																														2.37323	2688.04
																														2.38337	2665.88
																														2.39351	2652.79
																														2.40365	2659.86
																														2.41379	2657.9
																														2.42394	2626.07
																														2.43408	2654.7
																														2.44422	2663.3
																														2.45436	2646.45
																														2.4645	2685.92
																														2.47465	2692.24
																														2.48479	2650.47
																														2.49493	2659.44
																														2.50507	2692.04
																														2.51521	2656.79
																														2.52535	2676.17
																														2.5355	2642.41
																														2.54564	2692.64
																														2.55578	2650.97
																														2.56592	2647.6
																														2.57606	2616.77
																														2.58621	2649.55
																														2.59635	2666.34
																														2.60649	2633.74
																														2.61663	2640.12
																														2.62677	2624.57
																														2.63692	2665.72
																														2.64706	2710.71
																														2.6572	2651.38
																														2.66734	2633.44
																														2.67748	2671.21
																														2.68763	2661.25
																														2.69777	2661.68
																														2.70791	2679.79
																														2.71805	2668.04
																														2.72819	2651.59
																														2.73834	2651
																														2.74848	2668.88
																														2.75862	2658.29
																														2.76876	2652.56
																														2.7789	2638.65
																														2.78905	2641.48
																														2.79919	2661.51
																														2.80933	2671.59
																														2.81947	2657.9
																														2.82961	2679.27
																														2.83976	2645.73
																														2.8499	2646.78
																														2.86004	2626.79
																														2.87018	2661.83
																														2.88032	2668.19
																														2.89047	2679.9
																														2.90061	2660.87
																														2.91075	2678.4
																														2.92089	2655.65
																														2.93103	2670.59
																														2.94118	2627.6
																														2.95132	2685.21
																														2.96146	2640.88
																														2.9716	2670.2
																														2.98174	2644.18
																														2.99189	2651.58
																														3.00203	2656.35
																														3.01217	2649.56
																														3.02231	2632.43
																														3.03245	2633.86
																														3.0426	2647.74
																														3.05274	2660.45
																														3.06288	2699.55
																														3.07302	2642.01
																														3.08316	2636.93
																														3.09331	2684.36
																														3.10345	2646.89
																														3.11359	2654.65
																														3.12373	2665.98
																														3.13387	2653.63
																														3.14402	2648.28
																														3.15416	2643.17
																														3.1643	2626.42
																														3.17444	2651.97
																														3.18458	2669.38
																														3.19473	2668.43
																														3.20487	2670.57
																														3.21501	2651.72
																														3.22515	2659.67
																														3.23529	2629.6
																														3.24544	2687.04
																														3.25558	2642.92
																														3.26572	2647.99
																														3.27586	2667.33
																														3.286	2673.75
																														3.29615	2677.2
																														3.30629	2664.64
																														3.31643	2638.93
																														3.32657	2658.07
																														3.33671	2653.4
																														3.34686	2608.35
																														3.357	2648.74
																														3.36714	2644.17
																														3.37728	2610.5
																														3.38742	2613.13
																														3.39757	2629.78
																														3.40771	2683.82
																														3.41785	2677.01
																														3.42799	2621.65
																														3.43813	2622.52
																														3.44828	2654.96
																														3.45842	2639.65
																														3.46856	2635.35
																														3.4787	2647.86
																														3.48884	2642.44
																														3.49899	2667.04
																														3.50913	2668.21
																														3.51927	2675.46
																														3.52941	2648.79
																														3.53955	2677.63
																														3.5497	2665.65
																														3.55984	2634.53
																														3.56998	2667.09
																														3.58012	2680.69
																														3.59026	2681.96
																														3.60041	2639.88
																														3.61055	2628.98
																														3.62069	2642.46
																														3.63083	2628.46
																														3.64097	2636.1
																														3.65112	2654.77
																														3.66126	2634.1
																														3.6714	2671.04
																														3.68154	2622.31
																														3.69168	2672.75
																														3.70183	2652.49
																														3.71197	2646.43
																														3.72211	2633.6
																														3.73225	2674.65
																														3.74239	2672.97
																														3.75254	2654.82
																														3.76268	2672.15
																														3.77282	2610.72
																														3.78296	2646.34
																														3.7931	2639.12
																														3.80325	2698.38
																														3.81339	2640.95
																														3.82353	2655.73
																														3.83367	2671.49
																														3.84381	2657.39
																														3.85396	2655.44
																														3.8641	2682
																														3.87424	2701.31
																														3.88438	2623.5
																														3.89452	2649.51
																														3.90467	2652.89
																														3.91481	2631.65
																														3.92495	2652.94
																														3.93509	2639.41
																														3.94523	2674.96
																														3.95538	2655.39
																														3.96552	2636.9
																														3.97566	2645.86
																														3.9858	2661.99
																														3.99594	2672.69
																														4.00609	2647.77
																														4.01623	2633.37
																														4.02637	2680.12
																														4.03651	2654.56
																														4.04665	2665.57
																														4.0568	2660.64
																														4.06694	2671.19
																														4.07708	2650.1
																														4.08722	2680.57
																														4.09736	2648.85
																														4.1075	2640.7
																														4.11765	2635.47
																														4.12779	2602.93
																														4.13793	2650.49
																														4.14807	2649.63
																														4.15822	2621.94
																														4.16836	2648.01
																														4.1785	2618.69
																														4.18864	2682.83
																														4.19878	2619.47
																														4.20892	2642.25
																														4.21907	2639.72
																														4.22921	2678.82
																														4.23935	2629.42
																														4.24949	2643.9
																														4.25963	2670.39
																														4.26978	2667.62
																														4.27992	2678.4
																														4.29006	2648.92
																														4.3002	2672.33
																														4.31034	2622.82
																														4.32049	2673.38
																														4.33063	2656.96
																														4.34077	2662.58
																														4.35091	2667.09
																														4.36105	2661.63
																														4.3712	2649.26
																														4.38134	2667.46
																														4.39148	2654.84
																														4.40162	2693.92
																														4.41176	2658.57
																														4.42191	2617.64
																														4.43205	2667.4
																														4.44219	2669.63
																														4.45233	2641.86
																														4.46247	2664.45
																														4.47262	2636.99
																														4.48276	2653.77
																														4.4929	2643.71
																														4.50304	2651.41
																														4.51318	2701.27
																														4.52333	2618.76
																														4.53347	2650.33
																														4.54361	2638.57
																														4.55375	2658.84
																														4.56389	2675.32
																														4.57404	2666.11
																														4.58418	2662.34
																														4.59432	2630.09
																														4.60446	2641.5
																														4.6146	2669.96
																														4.62475	2650.34
																														4.63489	2678.73
																														4.64503	2667.75
																														4.65517	2657.35
																														4.66531	2671.48
																														4.67546	2651.39
																														4.6856	2650.23
																														4.69574	2635.07
																														4.70588	2622.62
																														4.71602	2655.71
																														4.72617	2642.29
																														4.73631	2664.26
																														4.74645	2641.85
																														4.75659	2658.07
																														4.76673	2653.86
																														4.77688	2629.26
																														4.78702	2629.69
																														4.79716	2649.82
																														4.8073	2652.81
																														4.81744	2617.46
																														4.82759	2651.13
																														4.83773	2668.08
																														4.84787	2664.73
																														4.85801	2655.46
																														4.86815	2657.88
																														4.8783	2645.57
																														4.88844	2671.55
																														4.89858	2663.21
																														4.90872	2615.97
																														4.91886	2647.76
																														4.92901	2679.61
																														4.93915	2656.49
																														4.94929	2612.88
																														4.95943	2647.02
																														4.96957	2666.28
																														4.97972	2662.72
																														4.98986	2637.99
																														5	2647.85
																														5.01014	2652.71
																														5.02028	2645.46
																														5.03043	2653.19
																														5.04057	2635.57
																														5.05071	2675.5
																														5.06085	2639.97
																														5.07099	2669.63
																														5.08114	2664.54
																														5.09128	2661.23
																														5.10142	2634.12
																														5.11156	2655.12
																														5.1217	2658.74
																														5.13185	2646.79
																														5.14199	2620.74
																														5.15213	2659.74
																														5.16227	2656.01
																														5.17241	2617.65
																														5.18256	2629.34
																														5.1927	2639.1
																														5.20284	2660.62
																														5.21298	2642.85
																														5.22312	2668.29
																														5.23327	2663.04
																														5.24341	2656.41
																														5.25355	2625.57
																														5.26369	2665.04
																														5.27383	2654.55
																														5.28398	2656.11
																														5.29412	2637.49
																														5.30426	2626.41
																														5.3144	2670.08
																														5.32454	2591.1
																														5.33469	2684.13
																														5.34483	2664.01
																														5.35497	2687.55
																														5.36511	2636.24
																														5.37525	2666.74
																														5.3854	2641.09
																														5.39554	2693.1
																														5.40568	2684.15
																														5.41582	2702.71
																														5.42596	2662.92
																														5.43611	2654.01
																														5.44625	2664.05
																														5.45639	2663.8
																														5.46653	2663.16
																														5.47667	2643.3
																														5.48682	2635.52
																														5.49696	2649.1
																														5.5071	2622
																														5.51724	2662.21
																														5.52738	2689.05
																														5.53753	2658.61
																														5.54767	2644.05
																														5.55781	2625.65
																														5.56795	2673.61
																														5.57809	2665.25
																														5.58824	2622.06
																														5.59838	2679.65
																														5.60852	2670.39
																														5.61866	2665.02
																														5.6288	2646.41
																														5.63895	2642.2
																														5.64909	2644.24
																														5.65923	2655.5
																														5.66937	2637.13
																														5.67951	2658.18
																														5.68966	2662.32
																														5.6998	2636.34
																														5.70994	2627.82
																														5.72008	2653.35
																														5.73022	2680.44
																														5.74037	2655.04
																														5.75051	2664.74
																														5.76065	2658.9
																														5.77079	2647.09
																														5.78093	2656.67
																														5.79108	2661.18
																														5.80122	2628.71
																														5.81136	2629.26
																														5.8215	2659.26
																														5.83164	2628.98
																														5.84178	2647.57
																														5.85193	2645.4
																														5.86207	2646.69
																														5.87221	2620.26
																														5.88235	2662.38
																														5.8925	2648.24
																														5.90264	2647.69
																														5.91278	2640.24
																														5.92292	2640.11
																														5.93306	2625.23
																														5.9432	2642.17
																														5.95335	2662.54
																														5.96349	2652.29
																														5.97363	2669.46
																														5.98377	2655.35
																														5.99391	2661.62
																														6.00406	2677.63
																														6.0142	2677.73
																														6.02434	2624.51
																														6.03448	2622.9
																														6.04462	2665.26
																														6.05477	2634.97
																														6.06491	2647.07
																														6.07505	2646.87
																														6.08519	2637.83
																														6.09533	2620.78
																														6.10548	2671.81
																														6.11562	2652.22
																														6.12576	2654.65
																														6.1359	2623.94
																														6.14604	2627.65
																														6.15619	2606.72
																														6.16633	2652.8
																														6.17647	2702.96
																														6.18661	2640.47
																														6.19675	2685.77
																														6.2069	2664.49
																														6.21704	2675.93
																														6.22718	2670.97
																														6.23732	2609.81
																														6.24746	2688.96
																														6.25761	2650.56
																														6.26775	2656.73
																														6.27789	2651.06
																														6.28803	2667.34
																														6.29817	2637.85
																														6.30832	2681.47
																														6.31846	2635.82
																														6.3286	2634.03
																														6.33874	2682.19
																														6.34888	2623.32
																														6.35903	2661.75
																														6.36917	2606.53
																														6.37931	2643.93
																														6.38945	2661.75
																														6.39959	2650.86
																														6.40974	2634.03
																														6.41988	2649.07
																														6.43002	2654.25
																														6.44016	2607.86
																														6.4503	2649.96
																														6.46045	2661.48
																														6.47059	2646.81
																														6.48073	2632.18
																														6.49087	2647.8
																														6.50101	2639.15
																														6.51116	2686.46
																														6.5213	2650.88
																														6.53144	2652.18
																														6.54158	2677.25
																														6.55172	2642.58
																														6.56187	2631.11
																														6.57201	2655.48
																														6.58215	2688.15
																														6.59229	2630.71
																														6.60243	2675.83
																														6.61258	2660.79
																														6.62272	2613.07
																														6.63286	2611.05
																														6.643	2646.44
																														6.65314	2670.57
																														6.66329	2669.74
																														6.67343	2642.88
																														6.68357	2644.03
																														6.69371	2665.85
																														6.70385	2672.54
																														6.714	2623.18
																														6.72414	2618.74
																														6.73428	2660.62
																														6.74442	2646.88
																														6.75456	2679.99
																														6.76471	2681.6
																														6.77485	2659.7
																														6.78499	2646.54
																														6.79513	2662.01
																														6.80527	2678.05
																														6.81542	2661.54
																														6.82556	2614.15
																														6.8357	2661.68
																														6.84584	2680.01
																														6.85598	2639.44
																														6.86613	2625.99
																														6.87627	2668.57
																														6.88641	2630.11
																														6.89655	2638.75
																														6.90669	2667.13
																														6.91684	2623.43
																														6.92698	2633.87
																														6.93712	2675.13
																														6.94726	2633.21
																														6.9574	2628.45
																														6.96755	2642.22
																														6.97769	2636.96
																														6.98783	2610.21
																														6.99797	2650.68
																														7.00811	2685.42
																														7.01826	2629.15
																														7.0284	2668.7
																														7.03854	2657.52
																														7.04868	2622.29
																														7.05882	2678.26
																														7.06897	2658.34
																														7.07911	2666.17
																														7.08925	2637.82
																														7.09939	2647.25
																														7.10953	2614.88
																														7.11968	2672.22
																														7.12982	2647.65
																														7.13996	2671.46
																														7.1501	2633.3
																														7.16024	2642.95
																														7.17039	2651.23
																														7.18053	2636.69
																														7.19067	2629.96
																														7.20081	2641.57
																														7.21095	2645.65
																														7.2211	2597.67
																														7.23124	2641.21
																														7.24138	2650.07
																														7.25152	2665.57
																														7.26166	2638.54
																														7.27181	2620.99
																														7.28195	2674.43
																														7.29209	2629.34
																														7.30223	2601.74
																														7.31237	2614.02
																														7.32252	2653.16
																														7.33266	2616.63
																														7.3428	2654.8
																														7.35294	2639.07
																														7.36308	2660.57
																														7.37323	2676.63
																														7.38337	2653.37
																														7.39351	2647.34
																														7.40365	2677.26
																														7.41379	2666.98
																														7.42393	2619
																														7.43408	2651.6
																														7.44422	2662.93
																														7.45436	2652.69
																														7.4645	2657.31
																														7.47465	2664.39
																														7.48479	2642.94
																														7.49493	2673.56
																														7.50507	2630.19
																														7.51521	2619.12
																														7.52535	2655.06
																														7.5355	2658.08
																														7.54564	2630.21
																														7.55578	2634.01
																														7.56592	2631.87
																														7.57607	2664.63
																														7.58621	2657.94
																														7.59635	2652.51
																														7.60649	2662.63
																														7.61663	2685.43
																														7.62677	2656.04
																														7.63692	2635.19
																														7.64706	2685.51
																														7.6572	2659.37
																														7.66734	2665.32
																														7.67748	2662.14
																														7.68763	2637.79
																														7.69777	2660.81
																														7.70791	2646.86
																														7.71805	2648.07
																														7.72819	2632.4
																														7.73834	2642.68
																														7.74848	2687.69
																														7.75862	2674.11
																														7.76876	2641.18
																														7.7789	2609.96
																														7.78905	2606.25
																														7.79919	2628.05
																														7.80933	2666.3
																														7.81947	2677.04
																														7.82961	2695.83
																														7.83976	2663.1
																														7.8499	2627.93
																														7.86004	2672.08
																														7.87018	2663.32
																														7.88032	2661.06
																														7.89047	2674.65
																														7.90061	2666.16
																														7.91075	2650.97
																														7.92089	2640.19
																														7.93103	2670.15
																														7.94118	2638.54
																														7.95132	2654.96
																														7.96146	2676.88
																														7.9716	2626.61
																														7.98174	2644.53
																														7.99189	2672.29
																														8.00203	2664.84
																														8.01217	2628.95
																														8.02231	2664.87
																														8.03245	2648.04
																														8.0426	2637.02
																														8.05274	2626.97
																														8.06288	2648.13
																														8.07302	2682.56
																														8.08316	2648.05
																														8.09331	2661.82
																														8.10345	2665.4
																														8.11359	2636.68
																														8.12373	2628.79
																														8.13387	2651.86
																														8.14402	2651.79
																														8.15416	2681.32
																														8.1643	2651.18
																														8.17444	2653.86
																														8.18458	2630.48
																														8.19473	2685.65
																														8.20487	2639.57
																														8.21501	2627.55
																														8.22515	2659.69
																														8.23529	2644.31
																														8.24544	2656.93
																														8.25558	2632.72
																														8.26572	2625.68
																														8.27586	2654.75
																														8.286	2661.38
																														8.29615	2636.43
																														8.30629	2616.82
																														8.31643	2647.63
																														8.32657	2675.13
																														8.33671	2643.19
																														8.34686	2643.6
																														8.357	2673.48
																														8.36714	2654.35
																														8.37728	2654.83
																														8.38742	2668.48
																														8.39757	2642.54
																														8.40771	2653.91
																														8.41785	2636.93
																														8.42799	2650.11
																														8.43813	2654.15
																														8.44828	2667.27
																														8.45842	2642.06
																														8.46856	2664.6
																														8.4787	2640.16
																														8.48884	2639.76
																														8.49899	2642.35
																														8.50913	2675.79
																														8.51927	2654.08
																														8.52941	2623.21
																														8.53955	2680.39
																														8.5497	2635.56
																														8.55984	2638.92
																														8.56998	2636.95
																														8.58012	2613.76
																														8.59026	2644.85
																														8.60041	2626.5
																														8.61055	2637.07
																														8.62069	2619.84
																														8.63083	2655.34
																														8.64097	2652.2
																														8.65112	2657.53
																														8.66126	2638.2
																														8.6714	2640.76
																														8.68154	2607.57
																														8.69168	2667.72
																														8.70183	2649.79
																														8.71197	2623.63
																														8.72211	2683.46
																														8.73225	2628.74
																														8.74239	2646.18
																														8.75254	2643.03
																														8.76268	2686.41
																														8.77282	2655.65
																														8.78296	2651.08
																														8.7931	2646.19
																														8.80325	2653.35
																														8.81339	2657.12
																														8.82353	2623.05
																														8.83367	2642.26
																														8.84381	2660.6
																														8.85396	2640.54
																														8.8641	2626.44
																														8.87424	2636.26
																														8.88438	2638.39
																														8.89452	2635.17
																														8.90466	2633.92
																														8.91481	2599.4
																														8.92495	2639.52
																														8.93509	2630.81
																														8.94523	2685.23
																														8.95538	2621.57
																														8.96552	2647.68
																														8.97566	2638.27
																														8.9858	2632.76
																														8.99594	2630.62
																														9.00609	2664.6
																														9.01623	2615.77
																														9.02637	2627.15
																														9.03651	2637.24
																														9.04665	2599.23
																														9.0568	2642.58
																														9.06694	2647.7
																														9.07708	2639.69
																														9.08722	2645.35
																														9.09736	2632.43
																														9.1075	2678.96
																														9.11765	2616.54
																														9.12779	2603.72
																														9.13793	2633.59
																														9.14807	2648.52
																														9.15821	2627.26
																														9.16836	2630.57
																														9.1785	2643.94
																														9.18864	2639.65
																														9.19878	2642.35
																														9.20893	2627.38
																														9.21907	2643.21
																														9.22921	2620.74
																														9.23935	2625.69
																														9.24949	2622.45
																														9.25963	2650.61
																														9.26978	2651.49
																														9.27992	2634.61
																														9.29006	2634.75
																														9.3002	2633.52
																														9.31034	2635.32
																														9.32049	2667.87
																														9.33063	2663.34
																														9.34077	2690.97
																														9.35091	2646.67
																														9.36105	2670.38
																														9.3712	2646.12
																														9.38134	2652.28
																														9.39148	2642.57
																														9.40162	2668.35
																														9.41177	2669.94
																														9.42191	2632.5
																														9.43205	2637.55
																														9.44219	2598.91
																														9.45233	2637.74
																														9.46247	2652.26
																														9.47262	2657.71
																														9.48276	2637.04
																														9.4929	2631
																														9.50304	2639.85
																														9.51318	2650.9
																														9.52333	2637.21
																														9.53347	2637.31
																														9.54361	2614.4
																														9.55375	2617.24
																														9.56389	2654.76
																														9.57404	2607.18
																														9.58418	2659.08
																														9.59432	2632.47
																														9.60446	2644.3
																														9.6146	2655.96
																														9.62475	2634.96
																														9.63489	2653.56
																														9.64503	2642.43
																														9.65517	2641.95
																														9.66531	2624.99
																														9.67546	2639.42
																														9.6856	2646.83
																														9.69574	2676.89
																														9.70588	2633.82
																														9.71602	2613.42
																														9.72617	2492.4
																														9.73631	2433.89
																														9.74645	2397.1
																														9.75659	2380.3
																														9.76673	2369.53
																														9.77688	2350.51
																														9.78702	2380.4
																														9.79716	2342.72
																														9.8073	2337.6
																														9.81744	2390.61
																														9.82759	2346.96
																														9.83773	2324.39
																														9.84787	2355
																														9.85801	2380.88
																														9.86815	2382.47
																														9.8783	2332.04
																														9.88844	2374.88
																														9.89858	2341.45
																														9.90872	2364.73
																														9.91886	2345.17
																														9.92901	2331.66
																														9.93915	2330.27
																														9.94929	2325.52
																														9.95943	2340.3
																														9.96957	2325.52
																														9.97972	2379.4
																														9.98986	2358.37
																														10	2327.68
																														10.0101	2351.24
																														10.0203	2376
																														10.0304	2363.28
																														10.0406	2327.08
																														10.0507	2378.3
																														10.0609	2360.68
																														10.071	2351.24
																														10.0811	2365.86
																														10.0913	2347.22
																														10.1014	2310.77
																														10.1116	2356.77
																														10.1217	2327.07
																														10.1318	2360.65
																														10.142	2350.47
																														10.1521	2339.1
																														10.1623	2379.79
																														10.1724	2371.42
																														10.1826	2308.94
																														10.1927	2338.79
																														10.2028	2347.38
																														10.213	2368.87
																														10.2231	2353.82
																														10.2333	2336.98
																														10.2434	2326.54
																														10.2535	2330.8
																														10.2637	2313.06
																														10.2738	2330.51
																														10.284	2366.63
																														10.2941	2295.71
																														10.3043	2321.51
																														10.3144	2335.44
																														10.3245	2311.96
																														10.3347	2365.63
																														10.3448	2319.31
																														10.355	2350.15
																														10.3651	2337.21
																														10.3753	2327.96
																														10.3854	2295.68
																														10.3955	2325.4
																														10.4057	2320.92
																														10.4158	2336.78
																														10.426	2345.6
																														10.4361	2345.24
																														10.4462	2336.65
																														10.4564	2342.67
																														10.4665	2355.7
																														10.4767	2352.16
																														10.4868	2361.6
																														10.497	2329.11
																														10.5071	2348.88
																														10.5172	2345.85
																														10.5274	2331.77
																														10.5375	2344.23
																														10.5477	2358.05
																														10.5578	2331.07
																														10.568	2345.88
																														10.5781	2339.08
																														10.5882	2369.5
																														10.5984	2299.1
																														10.6085	2337.92
																														10.6187	2312.03
																														10.6288	2318.37
																														10.6389	2330.17
																														10.6491	2324.21
																														10.6592	2332.8
																														10.6694	2300.21
																														10.6795	2345.71
																														10.6897	2317.37
																														10.6998	2340.57
																														10.7099	2312.8
																														10.7201	2347.21
																														10.7302	2357.54
																														10.7404	2373.1
																														10.7505	2369.79
																														10.7606	2377.79
																														10.7708	2402.76
																														10.7809	2375.58
																														10.7911	2401.32
																														10.8012	2478.93
																														10.8114	2460.9
																														10.8215	2459.58
																														10.8316	2438.64
																														10.8418	2448.79
																														10.8519	2456.74
																														10.8621	2442.26
																														10.8722	2455.22
																														10.8824	2458.41
																														10.8925	2472.79
																														10.9026	2464.68
																														10.9128	2482.91
																														10.9229	2473.34
																														10.9331	2509.51
																														10.9432	2468.79
																														10.9533	2494.07
																														10.9635	2480.9
																														10.9736	2503.11
																														10.9838	2535.8
																														10.9939	2511.82
																														11.0041	2497.32
																														11.0142	2496.38
																														11.0243	2508.91
																														11.0345	2538.36
																														11.0446	2485.51
																														11.0548	2523.46
																														11.0649	2521.37
																														11.0751	2534.72
																														11.0852	2540.36
																														11.0953	2515.43
																														11.1055	2517.64
																														11.1156	2542.35
																														11.1258	2498.27
																														11.1359	2517.94
																														11.146	2527.59
																														11.1562	2534.25
																														11.1663	2532.1
																														11.1765	2490.25
																														11.1866	2534.56
																														11.1968	2535
																														11.2069	2580.54
																														11.217	2562.74
																														11.2272	2535.97
																														11.2373	2534.32
																														11.2475	2535.69
																														11.2576	2550.98
																														11.2677	2551.13
																														11.2779	2542.66
																														11.288	2528.99
																														11.2982	2594.51
																														11.3083	2534.62
																														11.3185	2552.21
																														11.3286	2563.13
																														11.3387	2583.67
																														11.3489	2600.15
																														11.359	2552.15
																														11.3692	2606.48
																														11.3793	2541.15
																														11.3895	2580.48
																														11.3996	2573.57
																														11.4097	2608.51
																														11.4199	2542.45
																														11.43	2562.04
																														11.4402	2548.62
																														11.4503	2572.8
																														11.4604	2560
																														11.4706	2550.07
																														11.4807	2574.79
																														11.4909	2573.32
																														11.501	2595.71
																														11.5112	2592.65
																														11.5213	2562.19
																														11.5314	2574.41
																														11.5416	2582.04
																														11.5517	2598.89
																														11.5619	2587.45
																														11.572	2580.74
																														11.5822	2592.25
																														11.5923	2615.88
																														11.6024	2582.15
																														11.6126	2601.08
																														11.6227	2574.35
																														11.6329	2552.17
																														11.643	2550.88
																														11.6531	2597.71
																														11.6633	2588.07
																														11.6734	2628.46
																														11.6836	2588.6
																														11.6937	2605.57
																														11.7039	2571.24
																														11.714	2562.13
																														11.7241	2552.11
																														11.7343	2576.4
																														11.7444	2647.24
																														11.7546	2573.43
																														11.7647	2571.49
																														11.7748	2573.01
																														11.785	2602.45
																														11.7951	2592.89
																														11.8053	2588.15
																														11.8154	2616.63
																														11.8256	2610.85
																														11.8357	2595.3
																														11.8458	2591.19
																														11.856	2606.24
																														11.8661	2586.04
																														11.8763	2582.77
																														11.8864	2579.79
																														11.8966	2574.63
																														11.9067	2632.25
																														11.9168	2567.25
																														11.927	2586.99
																														11.9371	2620.37
																														11.9473	2565.68
																														11.9574	2618.76
																														11.9675	2632.51
																														11.9777	2596.2
																														11.9878	2596.97
																														11.998	2591.45
																														12.0081	2618.51
																														12.0183	2615.88
																														12.0284	2587.18
																														12.0385	2568.88
																														12.0487	2584.07
																														12.0588	2593.02
																														12.069	2612.46
																														12.0791	2594.93
																														12.0892	2614.22
																														12.0994	2610.06
																														12.1095	2597.57
																														12.1197	2585.55
																														12.1298	2596.17
																														12.14	2594.13
																														12.1501	2606
																														12.1602	2606.63
																														12.1704	2618.41
																														12.1805	2602.73
																														12.1907	2625.02
																														12.2008	2597.71
																														12.211	2619.07
																														12.2211	2648.31
																														12.2312	2575.46
																														12.2414	2614.49
																														12.2515	2599.27
																														12.2617	2611.67
																														12.2718	2639.62
																														12.2819	2657.13
																														12.2921	2634.38
																														12.3022	2609.85
																														12.3124	2625.54
																														12.3225	2589.26
																														12.3327	2581.13
																														12.3428	2608.07
																														12.3529	2630.75
																														12.3631	2600.42
																														12.3732	2635.74
																														12.3834	2592.78
																														12.3935	2603.93
																														12.4037	2638.5
																														12.4138	2576.24
																														12.4239	2598.29
																														12.4341	2611.01
																														12.4442	2645
																														12.4544	2617.03
																														12.4645	2588.94
																														12.4746	2596.77
																														12.4848	2603.75
																														12.4949	2588.57
																														12.5051	2611.33
																														12.5152	2579.9
																														12.5254	2635.9
																														12.5355	2586.93
																														12.5456	2605.49
																														12.5558	2624.14
																														12.5659	2592.33
																														12.5761	2627.04
																														12.5862	2604.95
																														12.5963	2630.98
																														12.6065	2597.8
																														12.6166	2582.69
																														12.6268	2623.97
																														12.6369	2595.86
																														12.6471	2597.04
																														12.6572	2615.1
																														12.6673	2626.85
																														12.6775	2605.46
																														12.6876	2615.77
																														12.6978	2602.8
																														12.7079	2600.84
																														12.7181	2640.49
																														12.7282	2576.71
																														12.7383	2594.76
																														12.7485	2619.29
																														12.7586	2621.03
																														12.7688	2627.32
																														12.7789	2623.8
																														12.789	2606.47
																														12.7992	2630.71
																														12.8093	2617.24
																														12.8195	2624.52
																														12.8296	2604.73
																														12.8398	2621.18
																														12.8499	2619.29
																														12.86	2626.29
																														12.8702	2623.33
																														12.8803	2591.42
																														12.8905	2623.55
																														12.9006	2609.62
																														12.9108	2618.47
																														12.9209	2632.38
																														12.931	2590.14
																														12.9412	2594.29
																														12.9513	2609.04
																														12.9615	2628.97
																														12.9716	2578.3
																														12.9817	2589.65
																														12.9919	2649.98
																														13.002	2596.92
																														13.0122	2584.26
																														13.0223	2620.72
																														13.0325	2626.83
																														13.0426	2601.57
																														13.0527	2633.87
																														13.0629	2675.06
																														13.073	2645.59
																														13.0832	2637.1
																														13.0933	2639.35
																														13.1034	2647.27
																														13.1136	2611.9
																														13.1237	2635.18
																														13.1339	2678.32
																														13.144	2616.77
																														13.1542	2623.41
																														13.1643	2645.6
																														13.1744	2596.62
																														13.1846	2625.05
																														13.1947	2653.26
																														13.2049	2629.52
																														13.215	2627.21
																														13.2252	2669.59
																														13.2353	2650.68
																														13.2454	2635.93
																														13.2556	2647.24
																														13.2657	2637.68
																														13.2759	2622.07
																														13.286	2644.62
																														13.2961	2624.43
																														13.3063	2634.6
																														13.3164	2618.16
																														13.3266	2630.06
																														13.3367	2632.43
																														13.3469	2643.79
																														13.357	2627.85
																														13.3671	2682.4
																														13.3773	2614.53
																														13.3874	2628.27
																														13.3976	2618.65
																														13.4077	2636.25
																														13.4178	2643.05
																														13.428	2604.24
																														13.4381	2614.57
																														13.4483	2636.73
																														13.4584	2658.19
																														13.4686	2586.98
																														13.4787	2587.13
																														13.4888	2622.04
																														13.499	2674.26
																														13.5091	2644.6
																														13.5193	2626.65
																														13.5294	2626.4
																														13.5396	2661.78
																														13.5497	2602.87
																														13.5598	2623.04
																														13.57	2656.15
																														13.5801	2617.16
																														13.5903	2609.67
																														13.6004	2650.46
																														13.6105	2642.04
																														13.6207	2618.19
																														13.6308	2617.53
																														13.641	2623.57
																														13.6511	2633.93
																														13.6613	2649.67
																														13.6714	2612.51
																														13.6815	2625.58
																														13.6917	2664.54
																														13.7018	2665.14
																														13.712	2619.36
																														13.7221	2666.13
																														13.7323	2663.42
																														13.7424	2635.02
																														13.7525	2621.26
																														13.7627	2672.75
																														13.7728	2634.85
																														13.783	2587.95
																														13.7931	2618
																														13.8032	2639.04
																														13.8134	2650.98
																														13.8235	2683.42
																														13.8337	2617.41
																														13.8438	2634.75
																														13.854	2632.97
																														13.8641	2612.66
																														13.8742	2626.26
																														13.8844	2650.55
																														13.8945	2638.2
																														13.9047	2643.89
																														13.9148	2640.11
																														13.9249	2653.85
																														13.9351	2671.66
																														13.9452	2658.18
																														13.9554	2667.79
																														13.9655	2614.8
																														13.9757	2619.77
																														13.9858	2641.08
																														13.9959	2644.68
																														14.0061	2647.41
																														14.0162	2622.35
																														14.0264	2652.04
																														14.0365	2664.89
																														14.0467	2684.28
																														14.0568	2623.68
																														14.0669	2623.9
																														14.0771	2590.54
																														14.0872	2638.97
																														14.0974	2628.51
																														14.1075	2644.19
																														14.1176	2660.65
																														14.1278	2678.04
																														14.1379	2636.82
																														14.1481	2626.39
																														14.1582	2634.21
																														14.1684	2637.04
																														14.1785	2625.71
																														14.1886	2655.7
																														14.1988	2624.43
																														14.2089	2641.03
																														14.2191	2649.79
																														14.2292	2649.49
																														14.2394	2647.83
																														14.2495	2616.4
																														14.2596	2643.69
																														14.2698	2635.49
																														14.2799	2607.94
																														14.2901	2638.84
																														14.3002	2658.17
																														14.3103	2654.76
																														14.3205	2654.66
																														14.3306	2635.27
																														14.3408	2659.97
																														14.3509	2689.43
																														14.3611	2613.83
																														14.3712	2656.31
																														14.3813	2643.86
																														14.3915	2620.06
																														14.4016	2669.67
																														14.4118	2643.72
																														14.4219	2615.91
																														14.432	2632.03
																														14.4422	2641.93
																														14.4523	2640.29
																														14.4625	2640.37
																														14.4726	2641.22
																														14.4828	2652.24
																														14.4929	2620.88
																														14.503	2648.26
																														14.5132	2624.61
																														14.5233	2679.76
																														14.5335	2650.13
																														14.5436	2648.96
																														14.5538	2632.12
																														14.5639	2658.76
																														14.574	2667.21
																														14.5842	2637.5
																														14.5943	2600.05
																														14.6045	2659.82
																														14.6146	2618.9
																														14.6247	2633.07
																														14.6349	2648.09
																														14.645	2598.68
																														14.6552	2647.21
																														14.6653	2626.49
																														14.6755	2627.96
																														14.6856	2621.92
																														14.6957	2630.54
																														14.7059	2649.47
																														14.716	2643.51
																														14.7262	2629.77
																														14.7363	2657
																														14.7465	2660.65
																														14.7566	2630.11
																														14.7667	2679.12
																														14.7769	2636.32
																														14.787	2642.9
																														14.7972	2659.82
																														14.8073	2624.57
																														14.8174	2674.52
																														14.8276	2648.18
																														14.8377	2603.18
																														14.8479	2595.34
																														14.858	2630.51
																														14.8682	2613.71
																														14.8783	2634.74
																														14.8884	2653.73
																														14.8986	2601.57
																														14.9087	2651.24
																														14.9189	2655.38
																														14.929	2625.69
																														14.9391	2639.32
																														14.9493	2647.93
																														14.9594	2619.4
																														14.9696	2657.54
																														14.9797	2616.05
																														14.9899	2650.64
																														15	2628.99
																														15.0101	2647.27
																														15.0203	2657.1
																														15.0304	2633.57
																														15.0406	2643.61
																														15.0507	2606.73
																														15.0609	2634.34
																														15.071	2593.76
																														15.0811	2647.85
																														15.0913	2634.9
																														15.1014	2645.77
																														15.1116	2652.89
																														15.1217	2617.71
																														15.1318	2588.68
																														15.142	2608.56
																														15.1521	2659.49
																														15.1623	2654.71
																														15.1724	2653.95
																														15.1826	2667.62
																														15.1927	2647.99
																														15.2028	2638.88
																														15.213	2648.91
																														15.2231	2614.22
																														15.2333	2642.85
																														15.2434	2658.08
																														15.2535	2633.15
																														15.2637	2638.01
																														15.2738	2672.4
																														15.284	2651.46
																														15.2941	2602.73
																														15.3043	2639.04
																														15.3144	2616.1
																														15.3245	2649.43
																														15.3347	2687.8
																														15.3448	2648.51
																														15.355	2618.21
																														15.3651	2660
																														15.3753	2619.94
																														15.3854	2665.62
																														15.3955	2647.18
																														15.4057	2642.28
																														15.4158	2655.85
																														15.426	2672.17
																														15.4361	2651.29
																														15.4462	2617.51
																														15.4564	2634.47
																														15.4665	2629.95
																														15.4767	2667.6
																														15.4868	2583.62
																														15.497	2628.85
																														15.5071	2643.38
																														15.5172	2650.71
																														15.5274	2632.4
																														15.5375	2669.1
																														15.5477	2619.68
																														15.5578	2670.82
																														15.568	2643.99
																														15.5781	2663.88
																														15.5882	2634.58
																														15.5984	2624.38
																														15.6085	2646.85
																														15.6187	2641.06
																														15.6288	2673.72
																														15.6389	2620.53
																														15.6491	2661.2
																														15.6592	2652.02
																														15.6694	2639.04
																														15.6795	2650.82
																														15.6897	2645.68
																														15.6998	2611.75
																														15.7099	2644.74
																														15.7201	2636.31
																														15.7302	2635.71
																														15.7404	2626.54
																														15.7505	2639.26
																														15.7606	2656.8
																														15.7708	2662.65
																														15.7809	2652.93
																														15.7911	2633.1
																														15.8012	2672.07
																														15.8114	2621.78
																														15.8215	2645.66
																														15.8316	2597.22
																														15.8418	2669.57
																														15.8519	2612.47
																														15.8621	2642.82
																														15.8722	2673.26
																														15.8824	2673.46
																														15.8925	2591.79
																														15.9026	2650.07
																														15.9128	2627.32
																														15.9229	2609.11
																														15.9331	2647.52
																														15.9432	2660.74
																														15.9533	2642.17
																														15.9635	2650.1
																														15.9736	2628.33
																														15.9838	2649.35
																														15.9939	2638.89
																														16.0041	2618.51
																														16.0142	2625.99
																														16.0243	2629.82
																														16.0345	2647.54
																														16.0446	2630.23
																														16.0548	2609.54
																														16.0649	2682.9
																														16.0751	2657.4
																														16.0852	2633.77
																														16.0953	2646
																														16.1055	2671.63
																														16.1156	2623.38
																														16.1258	2627.55
																														16.1359	2621.4
																														16.146	2664.08
																														16.1562	2651.16
																														16.1663	2629.73
																														16.1765	2669.64
																														16.1866	2642.45
																														16.1968	2623.45
																														16.2069	2643.48
																														16.217	2611.08
																														16.2272	2645.21
																														16.2373	2643.14
																														16.2475	2667.78
																														16.2576	2631.23
																														16.2677	2646.34
																														16.2779	2658.82
																														16.288	2691.21
																														16.2982	2621.57
																														16.3083	2661.9
																														16.3185	2641.39
																														16.3286	2658.73
																														16.3387	2647
																														16.3489	2637.4
																														16.359	2629.54
																														16.3692	2625.6
																														16.3793	2627.42
																														16.3895	2622.53
																														16.3996	2650.32
																														16.4097	2629.93
																														16.4199	2593.13
																														16.43	2623.03
																														16.4402	2628.75
																														16.4503	2633.16
																														16.4604	2669.17
																														16.4706	2641.4
																														16.4807	2601.96
																														16.4909	2639.44
																														16.501	2615.48
																														16.5112	2603.97
																														16.5213	2634.32
																														16.5314	2643.75
																														16.5416	2630.8
																														16.5517	2626.88
																														16.5619	2664.96
																														16.572	2643.19
																														16.5821	2668.51
																														16.5923	2640.09
																														16.6024	2656.85
																														16.6126	2629.17
																														16.6227	2674.96
																														16.6329	2640.69
																														16.643	2631.49
																														16.6531	2640.43
																														16.6633	2630
																														16.6734	2644.87
																														16.6836	2626.83
																														16.6937	2657.99
																														16.7039	2610.18
																														16.714	2625.42
																														16.7241	2658.82
																														16.7343	2630.33
																														16.7444	2661.87
																														16.7546	2631.98
																														16.7647	2643.52
																														16.7748	2672.79
																														16.785	2596.38
																														16.7951	2635.04
																														16.8053	2632.34
																														16.8154	2647.05
																														16.8256	2626.86
																														16.8357	2654.88
																														16.8458	2649.85
																														16.856	2656.43
																														16.8661	2636.99
																														16.8763	2675.31
																														16.8864	2635.03
																														16.8966	2647.17
																														16.9067	2636.27
																														16.9168	2656.33
																														16.927	2616.97
																														16.9371	2661.85
																														16.9473	2613.66
																														16.9574	2657.07
																														16.9675	2615.46
																														16.9777	2651.88
																														16.9878	2632.54
																														16.998	2633.04
																														17.0081	2654.67
																														17.0183	2648.09
																														17.0284	2634
																														17.0385	2608.22
																														17.0487	2632.69
																														17.0588	2633.1
																														17.069	2632.74
																														17.0791	2606.74
																														17.0892	2651.5
																														17.0994	2638.85
																														17.1095	2641.93
																														17.1197	2655.49
																														17.1298	2622.15
																														17.14	2650.81
																														17.1501	2634.93
																														17.1602	2645.79
																														17.1704	2647.98
																														17.1805	2650.08
																														17.1907	2609.2
																														17.2008	2660.32
																														17.211	2645.66
																														17.2211	2636.42
																														17.2312	2667.32
																														17.2414	2690.03
																														17.2515	2653.93
																														17.2617	2622.28
																														17.2718	2624.57
																														17.2819	2647.78
																														17.2921	2657.9
																														17.3022	2649.08
																														17.3124	2639.73
																														17.3225	2646.11
																														17.3327	2659.99
																														17.3428	2622.18
																														17.3529	2620.18
																														17.3631	2593.77
																														17.3732	2623.21
																														17.3834	2646.75
																														17.3935	2667.49
																														17.4037	2644.2
																														17.4138	2616.28
																														17.4239	2628.35
																														17.4341	2649.16
																														17.4442	2660.78
																														17.4544	2638.2
																														17.4645	2625.18
																														17.4746	2649.89
																														17.4848	2638.79
																														17.4949	2612.43
																														17.5051	2638.29
																														17.5152	2637.86
																														17.5254	2639.51
																														17.5355	2646.41
																														17.5456	2658.88
																														17.5558	2661.79
																														17.5659	2645.06
																														17.5761	2636.19
																														17.5862	2622.29
																														17.5963	2618.2
																														17.6065	2591.04
																														17.6166	2642.91
																														17.6268	2639.68
																														17.6369	2650.82
																														17.6471	2630.09
																														17.6572	2666.38
																														17.6673	2637.04
																														17.6775	2644.96
																														17.6876	2629.01
																														17.6978	2673.69
																														17.7079	2662.67
																														17.7181	2653.56
																														17.7282	2654.08
																														17.7383	2625.4
																														17.7485	2628.59
																														17.7586	2623.9
																														17.7688	2650.87
																														17.7789	2663.55
																														17.789	2656.49
																														17.7992	2655.92
																														17.8093	2632.82
																														17.8195	2603.65
																														17.8296	2649.6
																														17.8398	2642.06
																														17.8499	2655.37
																														17.86	2618.13
																														17.8702	2628.22
																														17.8803	2622.14
																														17.8905	2619.1
																														17.9006	2648.4
																														17.9108	2667.67
																														17.9209	2617.17
																														17.931	2608.26
																														17.9412	2625.46
																														17.9513	2650.39
																														17.9615	2639.81
																														17.9716	2643.35
																														17.9817	2657.07
																														17.9919	2616.04
																														18.002	2620.21
																														18.0122	2638.35
																														18.0223	2673.27
																														18.0325	2638.34
																														18.0426	2648.95
																														18.0527	2577.04
																														18.0629	2626.54
																														18.073	2654.99
																														18.0832	2628.46
																														18.0933	2674
																														18.1034	2622.94
																														18.1136	2656.13
																														18.1237	2633.84
																														18.1339	2617.7
																														18.144	2634.4
																														18.1542	2660.03
																														18.1643	2669.7
																														18.1744	2619.63
																														18.1846	2634.57
																														18.1947	2635.01
																														18.2049	2647.31
																														18.215	2621
																														18.2252	2652.9
																														18.2353	2613.43
																														18.2454	2652.41
																														18.2556	2638.3
																														18.2657	2634.73
																														18.2759	2698.4
																														18.286	2639.27
																														18.2961	2663.58
																														18.3063	2623.76
																														18.3164	2617.82
																														18.3266	2629.34
																														18.3367	2647.51
																														18.3469	2611.82
																														18.357	2653.46
																														18.3671	2651.75
																														18.3773	2613.19
																														18.3874	2630.16
																														18.3976	2641.32
																														18.4077	2651.62
																														18.4179	2681.73
																														18.428	2642.06
																														18.4381	2614.35
																														18.4483	2619.32
																														18.4584	2660.62
																														18.4686	2639.02
																														18.4787	2635.88
																														18.4888	2648.65
																														18.499	2641.31
																														18.5091	2657.61
																														18.5193	2645.9
																														18.5294	2619.03
																														18.5396	2632.18
																														18.5497	2668.48
																														18.5598	2607.02
																														18.57	2619.1
																														18.5801	2653.09
																														18.5903	2643.5
																														18.6004	2641.82
																														18.6105	2662.57
																														18.6207	2663.85
																														18.6308	2641.49
																														18.641	2617.81
																														18.6511	2640.38
																														18.6613	2643.79
																														18.6714	2645.95
																														18.6815	2651.59
																														18.6917	2634
																														18.7018	2642.25
																														18.712	2641.81
																														18.7221	2609.9
																														18.7323	2626.23
																														18.7424	2606.95
																														18.7525	2676.46
																														18.7627	2648.89
																														18.7728	2662.37
																														18.783	2656.35
																														18.7931	2633.01
																														18.8032	2633.28
																														18.8134	2636.81
																														18.8235	2640.27
																														18.8337	2641.52
																														18.8438	2628.15
																														18.854	2633.46
																														18.8641	2626.43
																														18.8742	2598.44
																														18.8844	2628.85
																														18.8945	2660.35
																														18.9047	2651.21
																														18.9148	2677.7
																														18.9249	2653.95
																														18.9351	2648.67
																														18.9452	2665.75
																														18.9554	2615.16
																														18.9655	2677.03
																														18.9757	2622.23
																														18.9858	2616.73
																														18.9959	2654.6
																														19.0061	2625.99
																														19.0162	2660.39
																														19.0264	2654.06
																														19.0365	2646.51
																														19.0467	2651.93
																														19.0568	2605.05
																														19.0669	2622.92
																														19.0771	2628.86
																														19.0872	2666.91
																														19.0974	2674.31
																														19.1075	2648.22
																														19.1176	2667.01
																														19.1278	2628.57
																														19.1379	2651.56
																														19.1481	2634.76
																														19.1582	2635.68
																														19.1684	2637.36
																														19.1785	2619.81
																														19.1886	2690.01
																														19.1988	2642.82
																														19.2089	2642.31
																														19.2191	2625.26
																														19.2292	2635.34
																														19.2394	2635.32
																														19.2495	2619.31
																														19.2596	2602.15
																														19.2698	2643.6
																														19.2799	2645.21
																														19.2901	2614.46
																														19.3002	2642.77
																														19.3103	2661.94
																														19.3205	2682.67
																														19.3306	2638.74
																														19.3408	2624.68
																														19.3509	2624.15
																														19.3611	2623.71
																														19.3712	2641.17
																														19.3813	2640.9
																														19.3915	2654.52
																														19.4016	2654.1
																														19.4118	2651.92
																														19.4219	2624.57
																														19.432	2621.98
																														19.4422	2636.37
																														19.4523	2649.4
																														19.4625	2661.49
																														19.4726	2641.31
																														19.4828	2652.19
																														19.4929	2613.43
																														19.503	2654.44
																														19.5132	2610.87
																														19.5233	2653.43
																														19.5335	2639.93
																														19.5436	2662.8
																														19.5538	2600.46
																														19.5639	2647.25
																														19.574	2607.9
																														19.5842	2670.01
																														19.5943	2624.76
																														19.6045	2616.03
																														19.6146	2602.75
																														19.6247	2604.76
																														19.6349	2638.19
																														19.645	2649.9
																														19.6552	2606.51
																														19.6653	2615.32
																														19.6755	2650.72
																														19.6856	2629.89
																														19.6957	2548.58
																														19.7059	2447.12
																														19.716	2409.78
																														19.7262	2393.15
																														19.7363	2371.32
																														19.7465	2361.84
																														19.7566	2327.21
																														19.7667	2331.74
																														19.7769	2366.18
																														19.787	2386.7
																														19.7972	2342
																														19.8073	2343.05
																														19.8174	2358.96
																														19.8276	2325.16
																														19.8377	2338.13
																														19.8479	2358.44
																														19.858	2353.21
																														19.8682	2358.93
																														19.8783	2331.22
																														19.8884	2324.37
																														19.8986	2358.39
																														19.9087	2352.13
																														19.9189	2333.37
																														19.929	2363.77
																														19.9391	2337.14
																														19.9493	2349.17
																														19.9594	2334.53
																														19.9696	2342.35
																														19.9797	2343.26
																														19.9899	2370.14
																														20	2341.99
																														20.0101	2328.8
																														20.0203	2354.22
																														20.0304	2334.81
																														20.0406	2365.82
																														20.0507	2355.67
																														20.0609	2354.45
																														20.071	2360.99
																														20.0811	2316.87
																														20.0913	2315.22
																														20.1014	2361.31
																														20.1116	2358.51
																														20.1217	2329.93
																														20.1318	2331.07
																														20.142	2361.74
																														20.1521	2330.46
																														20.1623	2335.94
																														20.1724	2332.57
																														20.1826	2363.15
																														20.1927	2340.3
																														20.2028	2330.25
																														20.213	2357.71
																														20.2231	2320.64
																														20.2333	2357.06
																														20.2434	2372.32
																														20.2535	2322.32
[truncated: 2,735 more rows]

## Sheet: Figure 2
Figure 2: sDarken sensor variants																											figure 2h
																											Table 1							Table 2							Table 3
Figure 2c																												sDarken			tdimer2				H-sDarken			tdimer2				L-sDarken			tdimer2
sDarken																											Time (s)	mean	SEM		mean	SEM		Time (s)	mean	SEM		mean	SEM		Time (s)	mean	SEM		mean	SEM
concentration (nm)	ROI	ROI	ROI	ROI	ROI	ROI	ROI	ROI	ROI	ROI	ROI	ROI	ROI	ROI	ROI	ROI	ROI	ROI	ROI	ROI	mean	standard deviation	standard error mean				0.128	0.012609	0.008881		0.026679	0.017787		0.128	-0.01287	0.019119		-0.00854	0.009672		0.128	0.023337	0.004332		0.084221	0.036795
1	0.135007	0.105438	0.0274531	0.183551	0.0778992	0.0395619	-0.0244487	-0.00105068	0.0926457	-0.0752264											0.0560831	0.0780386	0.024678				0.256	0.00655	0.013945		0.017572	0.012211		0.256	0.022496	0.005692		0.009044	0.010603		0.256	0.008388	0.013496		0.05709	0.032131
5	0.282429	0	0.0526167	0.183667	0.149906	0	0	0	0.00039421	0	0.282429	0	0.0526167	0.183667	0.149906	0	0	0	0.00039421	0	0.0669013	0.099463	0.0222406				0.384	0.008392	0.020194		0.020538	0.007715		0.384	0.008864	0.01246		0.00925	0.005073		0.384	-0.01903	0.006304		0.065235	0.034453
10	0.109083	0.224909	0.266535	0.0734327	0.211318	0.36159	0.199707	0.19321	0.279009	0.17359	0.198652	0.136221	0.125155	0.107321	0.0358218	0.138814	0	0	-0.0270781	-0.00122891	0.140303	0.105706	0.0236365				0.512	0.00843	0.014068		0.013973	0.007479		0.512	-0.00092	0.010914		-0.01452	0.013061		0.512	0.003919	0.022673		0.061903	0.021965
25	0.314147	0.196363	0.281765	0.218757	0.227825	0.370891	0.249721	0.237898	0.219171	0.158698	0.138814	0.0921498	0.0297903	0.0729219	0.0719232	-0.0242114	-0.0681018	0.020887	-0.0167142	-0.102473	0.134511	0.133742	0.0299055				0.64	-7.3e-05	0.009184		0.001389	0.002363		0.64	-0.0169	0.010771		-0.00126	0.004597		0.64	0.008718	0.011492		0.049746	0.02891
50	0.423527	0.15074	0.397097	0.366432	0.243085	0.394307	0.208507	0.355556	0.39318	0.35108	0.161803	0.0309476	0.038867	0.101827	0.0315227	0.107865	0.106927	0.125215	0.1	0.02	0.205424	0.145375	0.0325068				0.768	-0.00487	0.006152		0.015594	0.006286		0.768	-0.0024	0.009234		-0.00723	0.008993		0.768	-0.00315	0.008333		0.040529	0.031242
85	0.204067	0.27726	0.170808	0.389028	0.268593	0.0251063	0.0529135	0.0731521	0.146984	0.242175	0.204067	0.27726	0.170808	0.389028	0.268593	0.0251063	0.0529135	0.0731521	0.146984	0.242175	0.185009	0.111416	0.0249135				0.896	0.008931	0.015146		0.014301	0.007007		0.896	0.005818	0.015604		-0.0054	0.012521		0.896	0.007299	0.003167		0.038339	0.021763
100	0.204001	0.274071	0.263901	0.362673	0.356362	0.439788	0.432083	0.410324	0.536268	0.452167	0.401588	0.149405	0.381897	0.250948	0.305846	0.140411	0.271674	0.343948	0.311139	0.324917	0.33067	0.102267	0.0228676				1.024	0.005556	0.011869		0.022909	0.007693		1.024	-0.00791	0.005976		-0.01957	0.018807		1.024	-0.00019	0.011757		0.033756	0.025066
200	0.40026	0.400939	0.386127	0.414434	0.39268	0.38689	0.439766	0.349521	0.331905	0.376895	0.581905	0.543045	0.575555	0.49356	0.563157	0.650366	0.663636	0.579806	0.599251	0.597467	0.486358	0.108514	0.0242644				1.152	-0.00289	0.005916		0.01663	0.007279		1.152	-0.01299	0.018247		0.001459	0.012088		1.152	-0.00178	0.012262		0.016705	0.02155
400	0.460793	0.406577	0.342339	0.567736	0.423612	0.448931	0.41206	0.392914	0.410327	0.473069	0.537753	0.315457	0.456572	0.624707	0.487424	0.736277	0.63842	0.754077	0.744298	0.584134	0.510874	0.132414	0.0296086				1.28	-0.01355	0.010344		0.001074	0.005701		1.28	-0.00858	0.008012		-0.0079	0.006051		1.28	-0.01138	0.014924		0.032415	0.009681
800	0.623032	0.532854	0.598986	0.618708	0.642844	0.613641	0.562057	0.555372	0.666187	0.638664	0.751033	0.726137	0.713665	0.726675	0.762252	0.757973	0.604815	0.690432	0.616678	0.757177	0.657959	0.0731567	0.0163583				1.408	-0.00284	0.00444		-0.00223	0.010405		1.408	0.001747	0.013581		-0.00278	0.010642		1.408	0.028713	0.023731		0.008758	0.024105
1600	0.570343	0.625463	0.652316	0.608872	0.620321	0.583458	0.57822	0.569263	0.596304	0.609032	0.641816	0.599744	0.67431	0.50601	0.656102	0.491835	0.57385	0.395333	0.539738	0.557142	0.582474	0.0646422	0.0144544				1.536	0.00212	0.010424		-0.00646	0.010044		1.536	0.001985	0.008386		-0.01504	0.011349		1.536	0.014546	0.002677		0.029598	0.011166
3200	0.683446	0.702226	0.641721	0.669185	0.646388	0.795694	0.411801	0.452319	0.444364	0.573739											0.602088	0.127578	0.0403438				1.664	0.008682	0.009246		0.007258	0.004518		1.664	-3.5e-05	0.00612		-0.00505	0.006022		1.664	0.004418	0.014115		0.011298	0.008821
100000	0.628774	0.712726	0.511754	0.618776	0.570514	0.712152	0.667679	0.631488	0.660652	0.662972											0.637749	0.0615441	0.0194619				1.792	0.010193	0.01063		0.002898	0.002341		1.792	-0.00191	0.006268		-0.00103	0.023072		1.792	0.001644	0.007898		0.005873	0.006653
																											1.92	0.001358	0.006044		0.003258	0.003631		1.92	0.006837	0.005457		0.006937	0.012927		1.92	-0.01412	0.011327		0.017738	0.005664
H-sDarken																											2.048	0.020404	0.00638		-0.00419	0.007123		2.048	0.016002	0.015877		0.02432	0.005372		2.048	-0.00168	0.00641		0.000188	0.004426
concentration (nm)	ROI	ROI	ROI	ROI	ROI	ROI	ROI	ROI	ROI	ROI	ROI	ROI	ROI	ROI	ROI	ROI	ROI	ROI	ROI	ROI	mean	standard deviation	standard error mean				2.176	-0.01071	0.00578		-0.00472	0.006605		2.176	0.000272	0.016292		0.012886	0.009379		2.176	-0.01153	0.012993		0.005946	0.001302
0.1	0.0433582	-0.0452888	0.0611035	0.0586854	0.00669376	0.0991577	0.0981114	0.0408126	0.0825996	0.0892649	0.108382	0.0619519	0.105639	0.0268493	0.111111	0.0915928	0.0250417	0.0658003	0.0826414	0.0119514	0.0612729	0.0411095	0.00919237				2.304	0.004635	0.013854		0.013351	0.005993		2.304	0.011351	0.014749		-0.00905	0.004368		2.304	-0.00964	0.000573		-0.01174	0.001544
1	0.143015	0.164456	0.199514	0.201941	0.0971214	0.150141	0.0982318	0.111695	0.220045	0.160417	0.202874	0.141723	0.131916	0.0538352	0.0280814	0.184799	0.097553	0.170514	0.241013	0.0837301	0.144131	0.0566787	0.0126737				2.432	-0.00263	0.0094		0.004441	0.002468		2.432	0.00823	0.018304		-0.00661	0.010555		2.432	-0.00594	0.014001		-0.00495	0.00749
5	0.0772606	0.0740303	0.159684	0.120594	0.145385	0.183024	0.128804	0.136871	0.158069	0.183699	0.149329	0.188289	0.169658	0.144239	0.111015	0.121702	0.165147	0.194131	0.162245	0.155825	0.14645	0.0334591	0.00748167				2.56	0.00707	0.011505		-0.0109	0.010083		2.56	-0.02516	0.00925		0.003131	0.00313		2.56	-0.00293	0.002067		-0.01932	0.011346
10	0.16263	0.224324	0.161339	0.0922232	0.202749	0.14068	0.399348	0.299093	0.203045	0.216705	0.100662	0.0897749	0.289121	0.194795	0.226325	0.113418	0.224498	0.087323	0.0886657	0.154134	0.183543	0.082407	0.0184268				2.688	-0.00425	0.007314		-0.00629	0.00383		2.688	-0.01955	0.005166		0.019106	0.012041		2.688	-0.00395	0.008519		-0.01308	0.008412
25	0.267924	0.280139	0.29846	0.324144	0.232533	0.341545	0.308597	0.29212	0.304125	0.310893	0.181595	0.266013	0.282554	0.344186	0.264339	0.21305	0.267935	0.285472	0.352462	0.281605	0.284985	0.0426998	0.00954796				2.816	-0.00052	0.012157		0.0009	0.005694		2.816	-0.00338	0.01234		-0.00098	0.012922		2.816	0.008573	0.005574		0.000464	0.013473
50	0.315455	0.306458	0.28174	0.337456	0.296652	0.337267	0.448494	0.346411	0.32481	0.395491	0.4515	0.288382	0.33973	0.341774	0.294853	0.332127	0.33066	0.318024	0.33846	0.325806	0.347586	0.0479885	0.0107305				2.944	-0.01596	0.007872		-0.00249	0.007884		2.944	0.00579	0.012333		0.007282	0.006383		2.944	0.000462	0.015223		-0.01785	0.008004
85	0.36163	0.447823	0.356604	0.413026	0.425121	0.42301	0.397008	0.587897	0.284767	0.494168	0.364018	0.463665	0.389735	0.425326	0.38186	0.31647	0.27639	0.327044	0.219841	0.366783	0.381199	0.0926788	0.0207236				3.072	-0.00347	0.009772		-0.00357	0.009872		3.072	0.017661	0.009594		-0.00229	0.009689		3.072	0.007103	0.016524		-0.02323	0.007097
100	0.573546	0.543194	0.415932	0.661072	0.605373	0.379487	0.570875	0.448885	0.569788	0.570827	0.379487	0.570875	0.448885	0.569788	0.570827						0.507972	0.0839686	0.018776				3.2	-0.00636	0.006923		-0.00052	0.004097		3.2	0.007112	0.010511		-0.00347	0.005449		3.2	-0.01665	0.006163		-0.01094	0.016928
200	0.519777	0.558283	0.579706	0.522973	0.456925	0.647463	0.46075	0.595731	0.562283	0.566312	0.440704	0.563087	0.495861	0.341968	0.441247	0.396311	0.35945	0.478896	0.486267	0.494935	0.488751	0.0869866	0.0194508				3.328	-0.00636	0.007612		-0.00674	0.006868		3.328	-0.00669	0.008219		-0.00247	0.009667		3.328	-0.02171	0.012226		-0.01329	0.013052
400	0.494618	0.740072	0.49564	0.500655	0.681938	0.685035	0.658456	0.663737	0.694851	0.644287	0.623344	0.574993	0.659215	0.623519	0.616614	0.595834	0.648799	0.574769	0.656136	0.7332	0.643519	0.0436662	0.00976406				3.456	0.004072	0.006733		-0.00036	0.001413		3.456	0.004714	0.004393		-0.03029	0.009881		3.456	-0.00016	0.006834		-0.02734	0.010741
800	0.3963	0.586305	0.597164	0.498328	0.533982	0.675249	0.627767	0.490267	0.527438	0.530046	0.582471	0.600778	0.614519	0.652893	0.572702	0.700891	0.566535	0.626696	0.688207	0.663907	0.586622	0.0758728	0.0169657				3.584	-0.01076	0.004826		-0.01856	0.011301		3.584	0.005547	0.01275		-0.01586	0.00866		3.584	-0.00713	0.008832		-0.02429	0.013379
1600	0.355884	0.441089	0.49677	0.570966	0.447446	0.681993	0.698392	0.724597	0.847908	0.653313	0.613589	0.707694	0.700319	0.748439	0.631345						0.621316	0.134667	0.0301125				3.712	0.01382	0.009669		-0.00708	0.005458		3.712	0.000708	0.016098		0.009461	0.006754		3.712	-0.00796	0.005309		-0.02972	0.016073
100000	0.700402	0.537673	0.70075	0.720191	0.502218	0.70921	0.690674	0.677626	0.770445	0.641321											0.665051	0.0834931	0.0186696				3.84	-0.01875	0.012534		-0.01685	0.004627		3.84	-0.00263	0.007599		0.003154	0.006945		3.84	0.008926	0.003929		-0.01287	0.016018
																											3.968	0.009457	0.008934		-0.00743	0.012194		3.968	0.002091	0.013825		0.000621	0.013171		3.968	-0.00567	0.012305		-0.01167	0.021374
L-sDarken																											4.096	-0.02296	0.010454		-0.00973	0.006137		4.096	0.011238	0.017182		0.010659	0.011891		4.096	0.013103	0.018419		-0.02858	0.008269
concentration in µM	ROI	ROI	ROI	ROI	ROI	ROI	ROI	ROI	ROI	ROI	ROI	ROI	ROI	ROI	ROI	ROI	ROI	ROI	ROI	ROI	mean	standard deviation	standard error mean				4.224	0.00321	0.008122		-0.01214	0.005545		4.224	-0.00368	0.011138		-0.00091	0.008311		4.224	0.005463	0.012358		-0.03664	0.018678
0.001	-0.047039	0.0914555	0.133765	0.0244568	0.0572399	-0.047039	0.0914555	0.133765	0.0244568	0.0572399	0.152048	0.186098	0.145423	0.0170402	-0.0332536	0.130256	0.127733	-0.00211579	0.0428711	0.132357	0.0709107	0.0574281	0.0128413				4.352	-0.0039	0.007904		-0.00343	0.002677		4.352	0.009404	0.012482		0.025761	0.016015		4.352	-0.0054	0.014245		-0.04354	0.016145
0.2	0.081903	0.157088	0.0297164	0.181738	0.0126429	0.0519588	0.0686583	0.100503	0.00591806	0.035998	0.0530043	0.0891108	-0.0534623	0.0717207	0.0203983	0.0100763	-0.032957	0.072803	0.0741849	0.0414701	0.0536237	0.0450864	0.0100816				4.48	0.001764	0.008417		-0.0115	0.006303		4.48	-0.03167	0.01609		0.015357	0.00922		4.48	0.006236	0.004678		-0.03084	0.019775
0.4	0.0848646	0.104008	0.0177969	0.0903028	0.127848	0.00742923	0.0316991	0.00570945	0.0921651	0.103687	0.0991462	0.0391724	-0.00471889	0.0630435	0.0584693	0.0485526	0.0478819	0.155565	0.0648054	0.0818295	0.0659629	0.0760925	0.0170148				4.608	-0.00802	0.017505		-0.00989	0.007511		4.608	-0.0012	0.011554		0.003121	0.011281		4.608	0.016065	0.004441		-0.03789	0.026914
1	0.120381	0.0588509	0.0527932	0.0524289	0.056557	0.123281	0.0543306	0.0496411	0.156039	0.0346262	0.0412188	0.0219463	0.027989	0.0816429	0.0752166	0.0774542	0.0629365	0.0507599	0.0263289	0.0246404	0.0624531	0.0815274	0.0182301				4.736	-0.00737	0.006874		0.005427	0.000343		4.736	0.008244	0.012611		-0.01336	0.007869		4.736	-0.01836	0.002915		-0.03147	0.021478
10	0.194698	0.197047	0.238009	0.17488	0.204053	0.0645285	0.207806	0.0395224	0.165781	0.134507	0.231324	0.29444	0.266608	0.20668	0.234082	0.249734	0.170926	0.192854	0.119354	0.19546	0.189115	0.0937964	0.0209735				4.864	-0.00047	0.013395		-0.00506	0.003954		4.864	-0.01236	0.007112		0.001077	0.016357		4.864	-0.01121	0.023858		-0.02809	0.022131
25	0.151268	0.226306	0.272648	0.307396	0.290568	0.400616	0.487611	0.35047	0.341069	0.371965	0.249083	0.290754	0.308476	0.255423	0.381823	0.332338	0.35891	0.360053	0.335242	0.329483	0.320075	0.0726981	0.0162558				4.992	0.007803	0.013038		-0.01576	0.00241		4.992	0.004214	0.014279		0.021432	0.011325		4.992	0.007929	0.017831		-0.04767	0.020254
50	0.432744	0.379601	0.335724	0.454011	0.348697	0.486968	0.407591	0.383356	0.309465	0.43569	0.361748	0.437387	0.363226	0.428129	0.36432						0.395244	0.0604188	0.0156001				5.12	0.001634	0.009625		-0.0223	0.008706		5.12	0.010517	0.017403		-0.01044	0.009534		5.12	0.004731	0.010054		-0.0548	0.017513
100	0.494392	0.426962	0.416985	0.530686	0.431249	0.456237	0.486625	0.466357	0.428888	0.441524	0.470893	0.447389	0.53403	0.494921	0.51796	0.445065	0.50889	0.467658	0.483894	0.574349	0.476248	0.0714603	0.015979				5.248	-0.02102	0.008712		-0.02698	0.007992		5.248	-0.01147	0.00934		0.01811	0.01355		5.248	0.010927	0.01183		-0.05322	0.026057
200	0.596015	0.53399	0.557731	0.520047	0.619262	0.585515	0.722256	0.62235	0.539436	0.574894	0.579155	0.604068	0.589042	0.568065	0.641331	0.621908	0.618928	0.496553	0.554675	0.558148	0.585169	0.061034	0.0136476				5.376	-0.01228	0.01404		-0.01684	0.009019		5.376	0.013929	0.016131		0.0003	0.015865		5.376	-0.00197	0.00706		-0.05402	0.015747
400	0.667698	0.667798	0.690523	0.651084	0.749163	0.631048	0.64291	0.503672	0.67905	0.663877	0.668334	0.661436	0.647546	0.682456	0.640497						0.656473	0.069285	0.0154926				5.504	-0.00187	0.013237		-0.00664	0.003787		5.504	0.003884	0.019539		0.007145	0.016645		5.504	-0.00935	0.010109		-0.06429	0.02102
800	0.624625	0.641613	0.699898	0.628385	0.885253	0.759061	0.627054	0.627751	0.591458	0.543267	0.730369	0.706522	0.697297	0.589139	0.593323	0.671582	0.528075	0.699758	0.640231	0.726762	0.660571	0.0719267	0.0160833				5.632	0.012484	0.01322		-0.01922	0.007605		5.632	-0.01478	0.011259		-9.6e-05	0.010103		5.632	-0.01157	0.005891		-0.04471	0.030328
1600000	0.703536	0.840408	0.771896	0.616617	0.733578	0.788579	0.75366	0.711899	0.658364	0.657112	0.707534	0.635454	0.597625	0.626077	0.617582	0.804726	0.686608	0.69821	0.736521	0.716253	0.703112	0.0713779	0.0159606				5.76	0.016883	0.009415		-0.00253	0.006742		5.76	-0.01117	0.012274		-0.02669	0.017327		5.76	-0.00859	0.008547		-0.05528	0.024098
																											5.888	-0.00105	0.003988		-0.00732	0.00829		5.888	-0.02202	0.017245		0.008197	0.011853		5.888	-0.01276	0.01198		-0.05481	0.023872
																											6.016	0.00676	0.00503		-0.02163	0.00795		6.016	0.001315	0.01638		0.011633	0.007497		6.016	-0.00441	0.006985		-0.05162	0.022556
																											6.144	0.005474	0.009519		-0.02054	0.005269		6.144	-0.01207	0.022449		-0.01894	0.014671		6.144	-0.02728	0.010531		-0.04786	0.026139
Figure 2d i																											6.272	0.001943	0.005156		-0.0098	0.010257		6.272	0.000935	0.00252		-0.00957	0.004733		6.272	-0.01025	0.006136		-0.06083	0.035693
L-sDarken																											6.4	-0.01172	0.011983		-0.00638	0.00545		6.4	-0.01497	0.007486		0.01216	0.016075		6.4	0.024621	0.022874		-0.06583	0.026766
substance	ROI	ROI	ROI	ROI	ROI	ROI	ROI	ROI	ROI	ROI	mean	stabw	sem														6.528	-0.00196	0.012479		-0.02713	0.005355		6.528	0.002406	0.011896		0.001214	0.007588		6.528	-0.00048	0.017247		-0.05062	0.037112
5-HT	0.194698	0.197047	0.238009	0.17488	0.204053	0.0645285	0.207806	0.0395224	0.165781	0.134507	0.162083	0.0644453	0.0203794														6.656	-0.01628	0.013132		-0.01761	0.005516		6.656	-0.02672	0.009591		-0.00481	0.02356		6.656	0.004694	0.011466		-0.07022	0.030603
5HIAA 10µM	0.0499786	0.0547124	0.0235085	0.0814798	0.0368896	0.0374482	0.151867	-0.0394261	0.0289967	0.0528889	0.0478344	0.0480982	0.01521														6.784	-0.01096	0.010804		-0.02841	0.015743		6.784	0.007378	0.011073		-0.00266	0.02429		6.784	-0.00772	0.006929		-0.0645	0.028447
L-Tryptophan 10µM	0.00456552	0.0553424	0.0505413	0.0274017	0.051263	0.0528628	0.0568583	0.0456326	0.0639382	0.0618605	0.0470266	0.0180316	0.00570209														6.912	-0.01269	0.00562		-0.02443	0.005828		6.912	0.014757	0.012167		0.005039	0.02784		6.912	-0.00012	0.005668		-0.07201	0.030539
Histamine 10µM	0.0184994	0.0419974	0.0956742	0.0591495	0.0935549	0.0885559	0.114715	0.0281292	0.0522963	0.0299813	0.0622553	0.0336324	0.0106355														7.04	-0.01223	0.008048		-0.011	0.002854		7.04	0.003077	0.023224		-0.01028	0.022526		7.04	-0.01316	0.004058		-0.07204	0.042905
Dopamine 10µM	0.0242087	-0.015816	0.0350313	0.103831	0.0286695	0.0343455	0.0523085	0.0573123	0.00330801	0.0920708	0.0415269	0.0366815	0.0115997														7.168	0.004557	0.005802		-0.03064	0.011069		7.168	-0.01289	0.021201		0.007511	0.025899		7.168	0.013254	0.013891		-0.06325	0.035744
GABA 10µM	0.0128974	-0.0175765	-0.0958904	-0.0445922	0.0455943	0.107413	0.0703181	0.0780804	0.0596897	0.0838621	0.0299795	0.0649138	0.0205275														7.296	-0.00154	0.014015		-0.0251	0.004168		7.296	-0.00678	0.020175		0.006197	0.022363		7.296	-0.01281	0.012127		-0.08289	0.032297
8OHDPAT 10µM	0.0046794	0.0692283	0.0573116	-0.00129116	0.103369	0.197178	0.168719	0.23618	0.221371	0.232982	0.128973	0.0936058	0.0296007														7.424	0.001235	0.010395		-0.01535	0.009244		7.424	0.000324	0.010643		0.016219	0.017347		7.424	0.011551	0.005856		-0.06619	0.039311
Glutamate 10µM	0.0371764	0.0773394	-0.0597079	0.050912	-0.0623485	0.0442155	-0.00359133	0.0250346	-0.0891401	0.00587789	0.00257679	0.0556942	0.0176121														7.552	-0.00849	0.011917		-0.01925	0.004426		7.552	-0.00731	0.027284		0.008547	0.013885		7.552	-0.00768	0.008637		-0.08127	0.036534
NE 10µM	0.0707761	0.0585231	0.054566	0.128775	0.094371	0.109587	-0.00194579	0.117929	0.0388895	0.0804677	0.0751939	0.0398152	0.0125907														7.68	-0.00804	0.008677		-0.01589	0.007166		7.68	-0.00637	0.016365		0.021732	0.016274		7.68	-0.00521	0.009474		-0.0824	0.026102
Acetylcholine 10µM	0.0870183	0.033462	0.0685638	0.0607242	-0.0348847	0.0195777	0.0635587	0.0351366	0.056391	0.0170593	0.0406607	0.0347896	0.0110015														7.808	0.010919	0.012342		-0.02902	0.005443		7.808	-0.04052	0.014655		0.00647	0.008114		7.808	0.002216	0.005456		-0.08067	0.035163
PBS	0.0475796	0.0258439	0.0350692	0.0178492	0.0421265	0.0229885	0.0420883	0.0367717	0.056085	0.0738211	0.0400223	0.0166136	0.00525368														7.936	-0.01238	0.003837		-0.01901	0.002376		7.936	-0.00085	0.011584		0.005959	0.014139		7.936	-0.01371	0.007421		-0.07671	0.031906
8-OHDPAT 300µM	0.661992	0.636596	0.659668	0.595381	0.612398	0.628285	0.572871	0.600625	0.589833	0.602382	0.616003	0.0298181	0.00942931														8.064	-0.00407	0.013953		-0.01529	0.006146		8.064	-0.01367	0.015844		-0.00204	0.009734		8.064	-0.00992	0.013126		-0.06801	0.039256
5-HT 1600µM	0.559679	0.733823	0.681763	0.556628	0.741877	0.732436	0.669288	0.690707	0.650643	0.668851	0.668569	0.0658997	0.0208393														8.192	-0.01348	0.014414		-0.01456	0.007519		8.192	-0.00258	0.014247		0.001866	0.01995		8.192	0.001529	0.00594		-0.07432	0.036793
																											8.32	0.004747	0.006881		-0.00793	0.001855		8.32	-0.01765	0.017798		0.024782	0.019338		8.32	-0.01712	0.011567		-0.08063	0.046634
																											8.448	0.012265	0.008972		-0.0188	0.001381		8.448	-0.00444	0.016505		-0.00347	0.015042		8.448	0.006922	0.01329		-0.09145	0.036424
Figure 2d ii																											8.576	-0.01169	0.012078		-0.03656	0.009097		8.576	0.002542	0.019216		-0.00509	0.014138		8.576	0.005176	0.002705		-0.08351	0.04351
H-sDarken																											8.704	-0.00321	0.01853		-0.03326	0.007397		8.704	-0.01221	0.022373		0.002887	0.012649		8.704	0.004146	0.001845		-0.09341	0.034251
substance	ROI	ROI	ROI	ROI	ROI	ROI	ROI	ROI	ROI	ROI	mean	stabw	sem														8.832	-0.00656	0.007765		-0.03384	0.007296		8.832	-0.01164	0.010218		-0.01618	0.019187		8.832	-0.01809	0.004776		-0.08597	0.04516
5-HT 10µM	0.717412	0.707628	0.630525	0.685198	0.606907	0.658581	0.744864	0.645112	0.766331	0.742996	0.690555	0.0539248	0.0170525														8.96	-0.0204	0.012101		-0.01258	0.011906		8.96	-0.01199	0.018798		0.017676	0.011252		8.96	-0.00641	0.004523		-0.10078	0.044639
5HIAA 10µM	0.104536	-0.0411142	0.0706692	0.016831	-0.0376789	0.109721	0.118976	0.105752	0.0811109	0.0506637	0.0579467	0.0598706	0.0189327														9.088	-0.01879	0.003737		-0.03768	0.014295		9.088	0.008085	0.020087		-0.01363	0.011722		9.088	-0.01381	0.016866		-0.10141	0.045557
L-Tryptophan	0.0424585	0.0599525	0.051405	0.0713396	0.0754825	0.0325559	0.0974276	0.0552615	0.00900313	0.12812	0.0623006	0.0335234	0.010601														9.216	-0.01199	0.015521		-0.01879	0.006837		9.216	-0.00983	0.015548		-0.00884	0.015107		9.216	-0.00896	0.011545		-0.08747	0.037251
Histamine 10µM	0.0908802	0.0664627	0.0875731	0.0878682	0.0166234	0.0465695	0.0611445	0.0577482	0.0644586	0.0815271	0.0660856	0.022885	0.00723687														9.344	-0.01048	0.019373		-0.0335	0.012873		9.344	0.005391	0.014957		0.000151	0.008768		9.344	-0.00526	0.01476		-0.08787	0.044795
Dopamine 10µM	0.0864328	0.091186	0.0458439	0.105785	-0.0216013	0.0627265	0.0617806	0.045746	0.0389966	0.0732101	0.0590106	0.0356625	0.0112775														9.472	-0.00267	0.008306		-0.03536	0.013526		9.472	-0.00591	0.012517		0.003764	0.013033		9.472	0.00424	0.006591		-0.08712	0.047567
GABA 10µM	0.0188287	0.111131	0.082865	0.0787994	0.0844267	0.0446845	0.0669079	0.067855	0.0541509	0.0775145	0.0687163	0.0251827	0.00796347														9.6	0.008606	0.00225		-0.02413	0.007764		9.6	0.019295	0.022827		-0.00622	0.005634		9.6	-0.02346	0.011157		-0.09825	0.041874
8-OHDPAT 10µM	0.439596	0.413708	0.466892	0.489137	0.361255	0.229311	0.221311	0.533056	0.255841	0.21285	0.362296	0.122944	0.0388782														9.728	-0.00908	0.004333		-0.01931	0.002747		9.728	-0.02088	0.01363		0.012141	0.007038		9.728	0.012094	0.003167		-0.08494	0.044762
Glutamate 10µM	0.0259891	0.128847	-0.00271493	0.0839548	0.0399615	0.0807471	0.0577669	0.105509	0.0527599	0.0562322	0.0629053	0.0384331	0.0121536														9.856	-0.00103	0.003138		-0.04507	0.016946		9.856	0.006888	0.011563		-0.00096	0.011825		9.856	-0.01222	0.018934		-0.09865	0.038523
NE 10µM	0.0551621	0.108961	0.0261066	0.0906691	0.058858	0.0803567	0.0607534	0.114703	0.0652497	0.0362106	0.069703	0.0290032	0.0091716														9.984	0.017874	0.003238		-0.03333	0.011667		9.984	-0.01454	0.016846		-0.00862	0.004748		9.984	-0.02552	0.012687		-0.10259	0.042383
Acetylcholine 10µM	0.0586438	0.008652	0.0573198	0.0945011	-0.0260969	0.0905998	0.0305163	0.0484884	0.0211182	0.0701496	0.0453892	0.0375157	0.0118635														10.112	-0.00903	0.007078		-0.03592	0.016798		10.112	-0.00056	0.008009		-0.01211	0.012135		10.112	-0.00925	0.004854		-0.10071	0.039405
PBS	0.0285994	0.0788984	0.0640829	0.031799	0.07522	0.0267069	0.0397634	0.0819542	0.0205364	0.028243	0.0475804	0.0245178	0.00775321														10.24	0.007774	0.006038		-0.02058	0.011324		10.24	-0.00799	0.01738		-0.0137	0.016041		10.24	-0.01565	0.01844		-0.10174	0.040755
																											10.368	0.00174	0.011053		-0.03598	0.016311		10.368	-0.01147	0.019995		-0.00579	0.024661		10.368	-0.01841	0.007271		-0.10824	0.046177
																											10.496	-0.00098	0.009827		-0.02746	0.01472		10.496	-0.00429	0.009255		0.006133	0.018687		10.496	-0.00378	0.012454		-0.10922	0.040264
figure 2e										figure 2f																	10.624	0.011	0.012393		-0.02962	0.013674		10.624	0.007436	0.015558		-0.01198	0.018166		10.624	-0.01769	0.021268		-0.10313	0.038152
mean CAAX	SEM	mean H-sDarken	SEM	mean sDarken	SEM	mean L-sDarken	SEM				sDarken	L-sDarken	H-sDarken	CAAX													10.752	0.003399	0.014761		-0.04008	0.019511		10.752	0.002008	0.012128		0.006337	0.02029		10.752	-0.01205	0.007373		-0.10216	0.047916
0.99	0.00502476	1.02	0.0113796	1	0.0184489	1.01	0.00460849				39	38	24	59													10.88	-0.0004	0.013798		-0.03784	0.015542		10.88	0.019882	0.014173		-0.01191	0.006125		10.88	-0.00657	0.005788		-0.10075	0.040703
0.99	0.00872315	1.01	0.0186552	1.01	0.0179287	1.02	0.00365513				79	38.084	34.773	59													11.008	-0.00414	0.01455		-0.02408	0.018367		11.008	-0.00048	0.017477		-0.00497	0.008872		11.008	-0.00487	0.013761		-0.10256	0.046122
1.02	0.0111988	1.01	0.0146434	0.99	0.0179592	0.99	0.00427228				79	50.832	41.976	58.73													11.136	-0.0209	0.017001		-0.03167	0.019793		11.136	-0.0016	0.022197		-0.00875	0.014704		11.136	-0.02165	0.003799		-0.10375	0.036402
1.01	0.00910287	1.01	0.00745216	1	0.013057	1	0.00342611				59	51	47.5	58.209													11.264	0.000355	0.014097		-0.02948	0.016689		11.264	-0.00467	0.014144		-0.01195	0.004366		11.264	-0.02071	0.009694		-0.10337	0.048425
0.97	0.0209952	0.98	0.0146773	1.03	0.0147131	1	0.00574107				59	50.665	36.047	39.541													11.392	0.007736	0.007113		-0.04257	0.021998		11.392	-0.00091	0.016428		-0.01008	0.02792		11.392	-0.00508	0.015789		-0.10631	0.048636
0.98	0.0157385	1.03	0.0195657	0.98	0.0233682	0.98	0.00385997				79	38.419	35.259	39.676													11.52	0.011845	0.024466		-0.04525	0.016506		11.52	-0.00227	0.023407		-0.01606	0.010526		11.52	-0.00306	0.009527		-0.11238	0.050203
1.01	0.0138712	0.98	0.0244539	1.04	0.0207651	0.98	0.00499298				79	51	41.392	39													11.648	-0.00057	0.007123		-0.04148	0.021014		11.648	-0.002	0.016451		-0.02318	0.037924		11.648	0.00095	0.01811		-0.10752	0.045761
0.95	0.0142797	0.99	0.0301182	1	0.0133932	1	0.00497524				79	38	32.665	59													11.776	-0.00716	0.014667		-0.03495	0.019485		11.776	-0.0104	0.008636		-0.01006	0.00744		11.776	-0.01973	0.005668		-0.11526	0.042565
0.97	0.0184745	1.01	0.0126635	0.96	0.0248266	1.01	0.00589729				59	50.329	40.446	57.919													11.904	0.015808	0.005454		-0.03998	0.02427		11.904	-0.00617	0.006792		-0.01827	0.01707		11.904	-0.00202	0.005343		-0.12463	0.04146
0.99	0.0136091	1	0.0145056	0.97	0.0233725	0.98	0.00689376				79	51	38.127	59													12.032	0.002297	0.008775		-0.03233	0.013152		12.032	-0.00199	0.015601		-0.02143	0.010388		12.032	-0.00218	0.001159		-0.1121	0.043787
0.96	0.0133933	0.97	0.0335352	1.01	0.0108469	1	0.00671539				79	51	29.716	77.649													12.16	0.004693	0.004949		-0.03693	0.021898		12.16	-0.00959	0.017664		-0.00591	0.031593		12.16	-0.00271	0.008058		-0.11787	0.052028
1.02	0.00930316	1.02	0.0223431	1.01	0.0127042	1	0.00628375				79	39.845	35.036	40.486													12.288	0.011019	0.011234		-0.03854	0.016827		12.288	0.009195	0.014702		-0.01203	0.013866		12.288	0.000662	0.006735		-0.10689	0.045256
0.94	0.0214979	0.96	0.022212	0.99	0.0129423	0.98	0.00426675				59	77	28.559	77.378													12.416	-0.00549	0.007787		-0.02933	0.015904		12.416	-0.01066	0.01801		0.000242	0.008764		12.416	-0.0254	0.02249		-0.12617	0.053085
0.97	0.014786	1.01	0.0185299	0.99	0.0159632	1	0.00760549				59	64	36.867	39													12.544	-0.00658	0.020779		-0.03126	0.021345		12.544	0.00937	0.020137		-0.02478	0.017619		12.544	0.009685	0.010589		-0.11338	0.047349
0.96	0.0153184	1.04	0.035885	1.01	0.0111515	0.98	0.00710902				79	65.174	41.251	59													12.672	0.009584	0.006979		-0.0475	0.022893		12.672	0.010407	0.015308		-0.0246	0.029594		12.672	-0.00809	0.010895		-0.10976	0.047363
0.96	0.0134967	1.01	0.0186623	1.04	0.0126857	0.99	0.00917508				79	75.742	48.123	43.054													12.8	-0.0001	0.009069		-0.05314	0.027266		12.8	-0.02747	0.012638		-0.01332	0.020601		12.8	-0.04579	0.012055		-0.10596	0.045664
0.96	0.0181726	1.02	0.0223141	0.98	0.0179176	1	0.00906559				79	90	38.817	61.162													12.928	0.00334	0.006526		-0.04653	0.034363		12.928	-0.00768	0.008328		-0.01207	0.019446		12.928	0.006216	0.011176		-0.11021	0.040505
0.97	0.0159594	1	0.014568	0.99	0.0140911	0.99	0.00839852				79	77	37.168	61.297													13.056	-0.02804	0.008535		-0.05241	0.027057		13.056	-0.00711	0.013202		-0.02698	0.007322		13.056	-0.01643	0.012267		-0.11965	0.044956
0.97	0.0068721	0.99	0.0117779	1	0.0105552	0.99	0.00897282				79	91.394	37	95.689													13.184	0.003567	0.007527		-0.03705	0.028379		13.184	0.001322	0.007767		-0.02177	0.018672		13.184	-0.01218	0.012285		-0.09774	0.056177
0.98	0.00830492	1.03	0.026121	1.02	0.00863805	0.99	0.00881111				79	103.594	37	81.439													13.312	-0.00831	0.009071		-0.04232	0.015269		13.312	0.010186	0.007794		-0.03369	0.020319		13.312	-0.02591	0.014012		-0.10928	0.048827
0.98	0.0188342	1.01	0.0194858	1.03	0.0153284	0.99	0.00948651				98	103.677	37	61.703													13.44	-0.01929	0.008765		-0.04575	0.020956		13.44	0.017669	0.010078		-0.01748	0.015267		13.44	-0.01119	0.003125		-0.11481	0.05237
0.98	0.0211294	1.01	0.0148345	0.95	0.0264065	0.99	0.00859077				79	126.239	37.008	79													13.568	0.003575	0.021165		-0.04234	0.025108		13.568	-0.01578	0.007765		-0.00017	0.023697		13.568	-0.01855	0.002127		-0.123	0.045575
0.95	0.0188559	0.99	0.0131429	0.95	0.018874	0.99	0.0106999				98	150.31	43.349	98													13.696	-0.01674	0.022849		-0.0472	0.024792		13.696	-0.00086	0.013699		-0.0323	0.014143		13.696	-0.00343	0.015583		-0.12443	0.042362
0.97	0.0177706	1.02	0.0199758	1.02	0.0132051	0.99	0.0119108				98	155.781	53.461	95.047													13.824	0.006052	0.003576		-0.04501	0.024382		13.824	0.002353	0.001523		-0.02892	0.026068		13.824	-0.00217	0.010903		-0.11698	0.044635
0.93	0.0175114	1	0.0195427	0.98	0.0174722	0.99	0.0114696				79	192	49.299	101.243													13.952	-0.00703	0.014252		-0.04309	0.025357		13.952	-0.00503	0.014652		-0.02726	0.011362		13.952	-0.01965	0.006271		-0.12379	0.038146
0.97	0.0093857	1.01	0.0207872	0.98	0.0173734	1	0.0131405				98	218	43.094	154.622													14.08	-0.01241	0.01668		-0.04759	0.027078		14.08	0.004318	0.00893		-0.01746	0.0125		14.08	-0.00011	0.00794		-0.11924	0.04171
0.93	0.0229554	0.97	0.0248558	1	0.0108195	1	0.0123467				79	202.819	51.438	164.851													14.208	-0.00515	0.012879		-0.04889	0.027981		14.208	-0.00301	0.011279		-0.05651	0.018719		14.208	-0.01581	0.007733		-0.11903	0.043684
0.98	0.0158352	0.96	0.0187829	0.92	0.0275039	1	0.0121598				79	143.265	38.735	134.351													14.336	-0.01655	0.005699		-0.05135	0.023398		14.336	0.00737	0.011286		-0.03403	0.017407		14.336	-0.01988	0.016867		-0.11572	0.04415
0.97	0.0160681	0.97	0.0210493	0.96	0.0198033	1	0.0131394				98	115	45.481	109.351													14.464	-0.00887	0.01216		-0.0545	0.024286		14.464	-0.00105	0.012812		-0.03422	0.014061		14.464	-0.02335	0.007329		-0.11869	0.042456
0.97	0.0123442	0.98	0.0134686	1	0.00858478	0.99	0.0122506				79	125.568	49	105.838													14.592	-0.03039	0.02158		-0.05338	0.032278		14.592	-0.00036	0.007472		-0.0184	0.015824		14.592	0.000251	0.01434		-0.12441	0.043655
1	0.0111537	1.01	0.0256963	0.96	0.015946	1	0.0130284				118	125.484	49	133.946													14.72	-0.02597	0.006102		-0.04034	0.028156		14.72	-0.00897	0.016611		-0.03958	0.019792		14.72	-0.03331	0.01264		-0.12576	0.045884
0.97	0.0111777	0.98	0.014548	0.99	0.00954904	1	0.0147139				98	112.4	49	102.189													14.848	-0.02815	0.018406		-0.04886	0.024466		14.848	-0.03272	0.030364		-0.006	0.028246		14.848	-0.01486	0.012735		-0.12031	0.040426
0.93	0.0137996	1.01	0.0210283	0.97	0.0145732	0.99	0.0130949				98	97.845	45.225	149.351													14.976	-0.01345	0.008472		-0.04857	0.024498		14.976	0.009118	0.010776		-0.02505	0.00937		14.976	0.010993	0.007706		-0.12766	0.048335
0.99	0.0124055	0.95	0.0345252	0.98	0.0125747	0.98	0.0139865				98	115	54.204	118													15.104	-0.01242	0.009761		-0.04647	0.021208		15.104	0.009728	0.012719		-0.03665	0.016987		15.104	-0.03569	0.007313		-0.11728	0.055063
0.96	0.0142801	0.96	0.0204558	0.97	0.0159682	1	0.0132442				79	90	44.856	98													15.232	-0.00727	0.006342		-0.0448	0.02898		15.232	-0.00222	0.009117		-0.03026	0.016657		15.232	-0.01999	0.010363		-0.12059	0.055467
0.99	0.016158	1	0.0178192	0.98	0.0163932	0.99	0.0152204				79	95.645	61.555	102.73													15.36	-0.01032	0.018137		-0.04121	0.021977		15.36	-0.00316	0.019604		-0.01275	0.017484		15.36	-0.00172	0.003046		-0.12031	0.058282
0.97	0.0156049	0.97	0.0238171	0.98	0.0158235	0.99	0.0147316				98	102	60.173	93.378													15.488	0.010497	0.00815		-0.04725	0.028561		15.488	0.010606	0.011146		-0.01688	0.023388		15.488	-0.01794	0.000286		-0.13397	0.043479
0.97	0.0141432	0.97	0.0221899	0.96	0.0252088	1	0.0166682				118	92.865	66.443	118													15.616	-0.01004	0.001328		-0.05982	0.024368		15.616	0.023156	0.006146		-0.03284	0.008322		15.616	-0.01893	0.007737		-0.11599	0.055645
0.98	0.0214627	1	0.0277558	1	0.0115394	0.99	0.0172596				118	102	84.753	98													15.744	-0.00737	0.008869		-0.05244	0.025595		15.744	-0.00117	0.008977		-0.01994	0.023783		15.744	-0.0169	0.014892		-0.12957	0.052794
0.95	0.0156627	1	0.0271226	1.03	0.0228064	1	0.015194				118	93.019	104.534	118													15.872	-0.01397	0.005396		-0.06141	0.026513		15.872	-0.00737	0.009701		-0.04423	0.022849		15.872	-0.03156	0.021436		-0.14356	0.05003
0.94	0.016599	0.97	0.0258266	0.99	0.0109206	1	0.0145761				158	90	111.522	98													16	-0.01451	0.007956		-0.05111	0.028936		16	-0.01079	0.011265		-0.02621	0.010737		16	-0.01948	0.003145		-0.13857	0.051319
0.95	0.0185761	0.95	0.023476	0.97	0.00989353	0.98	0.0128565				138	90	135.198	112.459													16.128	-0.00101	0.008985		-0.05979	0.029085		16.128	0.01719	0.019863		-0.03152	0.008976		16.128	0.006774	0.018232		-0.13681	0.05385
0.97	0.0177557	1.01	0.0201802	0.98	0.0272059	0.98	0.0156988				118	90	161.271	112.324													16.256	-0.01076	0.016345		-0.05506	0.023		16.256	0.006655	0.01676		-0.04972	0.032455		16.256	-0.00393	0.010583		-0.14534	0.043749
0.96	0.0140631	0.96	0.0174224	1.04	0.0182586	1	0.0175374				138	96.935	190.299	98													16.384	0.000462	0.01124		-0.03568	0.009645		16.384	-0.00094	0.006917		-0.02574	0.018219		16.384	-0.01855	0.019732		-0.14468	0.045368
0.93	0.0159262	1	0.0186874	0.99	0.0140399	1	0.0153872				118	86.31	178.174	103.946													16.512	-0.00963	0.021279		-0.06093	0.032269		16.512	-0.01583	0.017711		-0.02807	0.027109		16.512	-0.03164	0.014689		-0.13655	0.057112
0.95	0.0174071	1.01	0.027707	0.99	0.0110253	1	0.0165418				138	77	142.083	118													16.64	-0.01908	0.006202		-0.06293	0.029018		16.64	-0.00639	0.01535		-0.013	0.021588		16.64	-0.01997	0.004015		-0.13234	0.053532
0.95	0.018011	1.01	0.0308432	0.98	0.0124808	0.99	0.0169722				118	77	141.948	104.216													16.768	-0.01156	0.013078		-0.04631	0.018965		16.768	-0.00296	0.025012		-0.02204	0.011546		16.768	-0.01636	0.021011		-0.14104	0.055293
0.99	0.030587	0.98	0.0148238	0.98	0.0107387	0.99	0.0151207				98	86.058	108.017	104.351													16.896	-0.02237	0.020356		-0.04844	0.020293		16.896	-0.00087	0.010924		-0.03606	0.016512		16.896	-0.02281	0.022985		-0.1497	0.04964
0.93	0.0183101	0.98	0.0146774	0.99	0.01131	0.99	0.0170156				138	81.026	98.476	85.162													17.024	-0.02072	0.010055		-0.05616	0.019112		17.024	-0.00896	0.012074		-0.04855	0.016538		17.024	-0.03893	0.00551		-0.15999	0.051942
0.97	0.0214493	0.99	0.0213469	1.01	0.0104007	0.99	0.0173551				118	72.89	90.539	111.378													17.152	-0.00239	0.006234		-0.0494	0.024208		17.152	-0.01072	0.010956		-0.01916	0.019467		17.152	-0.00595	0.011586		-0.14837	0.045895
0.93	0.0170415	1	0.0274475	0.97	0.0157999	0.98	0.0177115				98	72.806	100.223	111.243													17.28	-0.00269	0.014308		-0.06169	0.030263		17.28	-0.0168	0.007452		-0.02851	0.022044		17.28	-0.02238	0.025575		-0.14232	0.044791
0.98	0.0246856	0.99	0.0261102	1.04	0.0244259	1	0.0192708				118	77	100.268	118													17.408	-0.01089	0.017291		-0.059	0.029061		17.408	-0.01539	0.01407		-0.04689	0.011342		17.408	-0.02419	0.008578		-0.12904	0.0455
0.92	0.0181428	0.98	0.018679	0.99	0.0111277	0.99	0.0164377				98	68.361	85.067	123.946													17.536	0.002742	0.006973		-0.04368	0.026302		17.536	-0.01758	0.011005		-0.04716	0.013244		17.536	-0.01581	0.019936		-0.13466	0.057005
0.95	0.0193151	0.98	0.021155	1.02	0.00809953	0.98	0.0175035				118	72.555	93.443	105.162													17.664	0.00681	0.008382		-0.06254	0.031645		17.664	0.021852	0.011187		-0.03924	0.019931		17.664	0.012438	0.020459		-0.14065	0.05066
0.91	0.020884	0.96	0.0257779	0.99	0.00987308	0.99	0.0205744				138	68.529	91.692	85.932													17.792	-0.00295	0.016356		-0.05623	0.024406		17.792	-0.00858	0.012404		-0.03654	0.023625		17.792	-0.02411	0.019126		-0.14296	0.049249
0.9	0.0218413	0.97	0.0201198	1.03	0.00824219	0.97	0.017576				118	73.226	74.24	110.568													17.92	0.000402	0.017873		-0.05049	0.02795		17.92	0.029403	0.012758		-0.06519	0.022832		17.92	-0.00463	0.00127		-0.14372	0.055887
0.97	0.0293284	0.99	0.0219767	0.97	0.0276439	0.98	0.0179987				98	68.697	85.713	98													18.048	-0.00385	0.004129		-0.05351	0.031721		18.048	-0.00243	0.006494		-0.03638	0.010953		18.048	-0.01672	0.004061		-0.14708	0.050394
0.95	0.0212763	0.98	0.0215709	1.01	0.0113751	0.98	0.0190528				98	64	89.896	98													18.176	-0.01749	0.01952		-0.05976	0.023852		18.176	0.015176	0.007899		-0.02306	0.013229		18.176	-0.0187	0.021591		-0.14485	0.048745
0.94	0.021753	1.01	0.0300528	0.97	0.014971	0.98	0.0189602				118	77	94.401	105.838													18.304	-0.01224	0.0131		-0.0502	0.026902		18.304	-0.01994	0.004427		-0.06419	0.009745		18.304	-0.04408	0.012605		-0.13958	0.059854
0.92	0.02246	1.01	0.0417082	0.97	0.0165935	0.98	0.0186935				98	80.103	84.94	86.574													18.432	-0.00349	0.015227		-0.05784	0.025233		18.432	-0.02582	0.011114		-0.03854	0.014597		18.432	-8e-05	0.012771		-0.14834	0.05185
0.93	0.0198	0.99	0.0262968	1.01	0.0166807	0.97	0.0198505				138	56.032	83.517	106.108													18.56	0.002621	0.014154		-0.05621	0.023951		18.56	0.024738	0.015378		-0.03777	0.023571		18.56	-0.02592	0.015006		-0.13889	0.060425
0.92	0.0209526	0.96	0.0180758	0.99	0.010321	0.98	0.0199741				79	58.884	86.127	98													18.688	9.66e-05	0.013777		-0.05517	0.024512		18.688	-0.0065	0.015609		-0.05207	0.011445		18.688	0.003229	0.008874		-0.14643	0.047711
0.91	0.0285005	0.97	0.0239458	0.96	0.0178475	0.99	0.0202823				79	82.2	78.524	106.378													18.816	0.002156	0.018043		-0.05821	0.027959		18.816	-0.02692	0.01285		-0.02226	0.019942		18.816	0.006674	0.010967		-0.13803	0.056858
0.97	0.0246849	0.94	0.0316055	0.97	0.0205754	0.99	0.0207954				79	61.568	83.213	109.486													18.944	-0.00268	0.003761		-0.05891	0.021878		18.944	0.006131	0.004252		-0.04292	0.011479		18.944	-0.00259	0.007516		-0.15892	0.054774
0.91	0.0229841	0.94	0.0237106	0.96	0.0204093	0.97	0.0204544				118	71.632	73.553	95.865													19.072	0.001433	0.010533		-0.0685	0.029163		19.072	0.001123	0.016918		-0.03016	0.020865		19.072	-0.0154	0.001116		-0.14501	0.051226
0.89	0.0224762	0.95	0.0224477	0.93	0.0290357	0.99	0.0232022				118	69.452	73	89.655													19.2	0.000739	0.011933		-0.05733	0.020001		19.2	0.004612	0.011769		-0.05634	0.01664		19.2	0.015815	0.018469		-0.14856	0.059294
0.92	0.0234727	0.91	0.0427169	0.98	0.0143184	0.98	0.0203387				118	56.535	69.128	109.081													19.328	-0.00244	0.005036		-0.05754	0.029342		19.328	-0.0134	0.015615		-0.03936	0.010024		19.328	-0.02598	0.007806		-0.15457	0.059255
0.93	0.0250077	0.93	0.0327894	1.02	0.015486	0.96	0.0199532				118	56.619	84.343	108.946													19.456	-0.0115	0.00834		-0.04971	0.02254		19.456	0.000394	0.021128		-0.04322	0.024595		19.456	-0.01166	0.003931		-0.1507	0.04891
0.94	0.0268834	0.99	0.0220877	0.98	0.0156622	0.97	0.020721				118	58.297	75.12	107.189													19.584	-0.02462	0.009951		-0.0583	0.022076		19.584	-0.01124	0.01322		-0.03463	0.019779		19.584	-0.01581	0.009164		-0.15398	0.052985
0.96	0.0243189	0.96	0.0266414	1.01	0.0128734	0.98	0.0237076				98	69.787	72.684	79													19.712	-0.02297	0.022332		-0.06411	0.038051		19.712	0.003931	0.012533		-0.05684	0.026632		19.712	-0.00642	0.02126		-0.15776	0.048592
0.94	0.029	0.98	0.0265564	1.01	0.0137618	0.98	0.0219256				98	58.129	59.521	98													19.84	-0.00661	0.017255		-0.0631	0.038172		19.84	-0.01499	0.019682		-0.01616	0.018353		19.84	-0.00498	0.006756		-0.15458	0.05702
0.89	0.0282264	0.95	0.0247417	0.96	0.0158634	0.97	0.0218188				118	51	67.448	98													19.968	-0.00172	0.016464		-0.05284	0.020141		19.968	-0.007	0.006029		-0.052	0.00494		19.968	0.008946	0.007461		-0.14775	0.054251
0.95	0.0283852	1	0.0300761	1.03	0.0156737	0.97	0.0209297				98	77	63.75	118													20.096	-0.02368	0.011654		-0.05825	0.025858		20.096	0.003965	0.0239		-0.04483	0.015354		20.096	-0.01358	0.01744		-0.13494	0.054675
0.94	0.030197	1.02	0.0441813	0.98	0.0165452	0.97	0.0208354				98	51	71.278	98													20.224	-0.00572	0.013484		-0.05825	0.024612		20.224	-0.01293	0.008657		-0.06098	0.016665		20.224	-0.03107	0.00491		-0.1605	0.051939
0.93	0.0283872	0.98	0.034666	0.97	0.0180406	0.97	0.0207531				118	57.206	73	108.5													20.352	-0.01108	0.014122		-0.06089	0.025769		20.352	0.005422	0.009079		-0.04418	0.020284		20.352	-0.01806	0.010418		-0.14886	0.055257
0.94	0.0272614	0.94	0.0240084	0.99	0.0176636	0.96	0.020334				138	57.29	69.947	79													20.48	0.005476	0.008218		-0.05801	0.031845		20.48	-0.01797	0.015593		-0.06955	0.017761		20.48	0.004459	0.012426		-0.16604	0.055542
0.95	0.0303718	1	0.0336523	1.01	0.0103406	0.97	0.0205776				118	76.748	61.247	108.27													20.608	-0.00156	0.009729		-0.06268	0.023994		20.608	-0.00936	0.02116		-0.06725	0.012263		20.608	-0.00445	0.013609		-0.15244	0.058321
0.94	0.0303047	0.98	0.0253334	1	0.012639	0.95	0.0200638				79	70.542	46.216	108.405													20.736	-0.00689	0.006409		-0.08187	0.033544		20.736	0.017152	0.005626		-0.06963	0.01589		20.736	-0.0237	0.009469		-0.16454	0.047569
0.89	0.0259115	0.96	0.0199399	0.99	0.0138539	0.96	0.0206603				98	64	62.622	89.014													20.864	-0.01509	0.019161		-0.05644	0.023665		20.864	0.006486	0.011487		-0.04919	0.01547		20.864	0.018506	0.013101		-0.16259	0.055642
0.92	0.0269802	0.99	0.0257127	1.01	0.0204455	0.96	0.0189774				79	64	65.51	89.142													20.992	-0.00498	0.010437		-0.06063	0.028165		20.992	-0.00711	0.012581		-0.05096	0.013804		20.992	-0.02017	0.015959		-0.15256	0.058028
0.91	0.0291474	0.98	0.018627	0.97	0.022674	0.96	0.0192459				98	64	82.825	138													21.12	-0.01082	0.021291		-0.05342	0.023445		21.12	0.000649	0.008848		-0.04674	0.017892		21.12	-0.00016	0.009369		-0.15386	0.053428
0.91	0.0265971	1.01	0.0339277	0.99	0.0164297	0.96	0.0211763				98	57.794	59.584	98													21.248	-0.00996	0.01235		-0.05968	0.031682		21.248	-0.02377	0.01778		-0.04795	0.015208		21.248	-0.02071	0.006144		-0.15718	0.051888
0.91	0.0273318	0.99	0.0268786	1.03	0.014958	0.95	0.0209145				79	57.877	61.456	126.919													21.376	-0.02489	0.003624		-0.06955	0.029605		21.376	0.00482	0.013776		-0.03082	0.02118		21.376	-0.01957	0.005621		-0.14549	0.058958
0.9	0.0313249	0.95	0.0178261	0.98	0.013847	0.97	0.0211362				98	64	68.997	98													21.504	-0.00964	0.011146		-0.04842	0.03072		21.504	-0.01662	0.01602		-0.04365	0.00871		21.504	-0.0035	0.015819		-0.14866	0.057174
0.91	0.030153	1.01	0.0413937	0.98	0.0245987	0.96	0.0203887				79	62.91	54.75	89.784													21.632	0.003307	0.018749		-0.05779	0.026836		21.632	-0.00022	0.014513		-0.06924	0.014834		21.632	-0.01922	0.007685		-0.16862	0.052612
0.9	0.0315501	0.98	0.0321467	1.02	0.0140205	0.95	0.0180883				98	58.129	67.564	129.486													21.76	-0.00802	0.007449		-0.05364	0.019873		21.76	-0.00842	0.004061		-0.05829	0.007999		21.76	-0.02817	0.017636		-0.15291	0.060862
0.91	0.032194	0.94	0.0240487	0.99	0.0117924	0.95	0.0186803				98	77	60.772	98													21.888	-0.01537	0.010099		-0.06016	0.030646		21.888	-0.0064	0.014151		-0.05735	0.009309		21.888	0.004945	0.011042		-0.1516	0.06027
0.89	0.0339105	0.98	0.0384914	1	0.0224275	0.95	0.0189384				118	51	63.732	106.243													22.016	-0.01169	0.014266		-0.06677	0.026028		22.016	-0.02625	0.014863		-0.05759	0.01747		22.016	-0.01788	0.017258		-0.16204	0.049625
0.9	0.0343355	0.93	0.0307582	0.97	0.0210246	0.96	0.0186093				98	69.619	68.656	106.108													22.144	-0.01525	0.010344		-0.06851	0.027614		22.144	-0.02243	0.019174		-0.04695	0.012358		22.144	-0.00522	0.011592		-0.16041	0.056529
0.91	0.0334913	0.93	0.0243469	0.96	0.0182616	0.95	0.01769				98	64	42.994	90.426													22.272	0.000667	0.018139		-0.06681	0.031877		22.272	0.001256	0.00966		-0.05619	0.011339		22.272	-0.0095	0.009075		-0.15863	0.05509
0.88	0.0319655	0.97	0.0259801	0.99	0.0172601	0.96	0.0184861				98	69.452	46.917	110.162													22.4	-0.0126	0.01448		-0.061	0.026055		22.4	-0.00547	0.010293		-0.05706	0.008628		22.4	-0.01754	0.027072		-0.14873	0.051014
0.91	0.0329662	1	0.0239622	1	0.0233154	0.95	0.0179029				98	64	55.68	105.703													22.528	-0.02483	0.022977		-0.07349	0.027074		22.528	-0.02197	0.005673		-0.03692	0.018824		22.528	-0.01	0.008161		-0.14813	0.05476
0.94	0.0373315	0.94	0.0244022	0.95	0.0252366	0.95	0.0202143				79	51	68.607	98													22.656	-0.01408	0.022599		-0.07483	0.033844		22.656	0.000218	0.016269		-0.05573	0.02225		22.656	-0.04013	0.008338		-0.16736	0.054674
0.93	0.0359044	0.93	0.0341726	0.94	0.026204	0.96	0.0184789				79	64	65.906	118													22.784	-0.01458	0.004268		-0.06301	0.030729		22.784	-0.01783	0.013194		-0.03759	0.00856		22.784	-0.00268	0.023634		-0.15524	0.06097
0.89	0.0312395	0.95	0.0280672	0.96	0.0237563	0.95	0.0183641				98	79.768	56.84	118													22.912	-0.02827	0.013467		-0.06523	0.032968		22.912	-0.03366	0.014218		-0.0714	0.011162		22.912	-0.01478	0.010666		-0.16121	0.051055
0.89	0.0314473	1.01	0.0439844	0.94	0.0251538	0.96	0.0187553				79	71.968	53.928	110.838													23.04	-0.00698	0.018597		-0.06881	0.030228		23.04	-0.03267	0.011368		-0.04702	0.014369		23.04	0.008462	0.032662		-0.15825	0.053122
0.89	0.0345182	0.94	0.0347691	1.02	0.0146573	0.96	0.0185268				79	64	43.101	105.027													23.168	-0.01872	0.005221		-0.0711	0.03468		23.168	-0.01054	0.014913		-0.0769	0.008939		23.168	-0.01667	0.007779		-0.15752	0.063873
0.95	0.0372195	0.96	0.030056	0.96	0.0258499	0.95	0.0190175				79	72.135	49	117.669													23.296	-0.01683	0.022418		-0.06656	0.036568		23.296	-0.00205	0.011616		-0.0573	0.010236		23.296	-0.00795	0.004003		-0.15361	0.060771
0.9	0.0355549	0.96	0.033392	1.02	0.014218	0.95	0.0200517				79	64	55.512	111.243													23.424	-0.01326	0.01994		-0.07418	0.032479		23.424	-0.0186	0.013909		-0.04216	0.009996		23.424	-0.0056	0.016269		-0.15963	0.05731
0.9	0.0324941	0.97	0.0295831	0.99	0.0157247	0.94	0.0222992				79	64	52.464	91.709													23.552	-0.0088	0.019778		-0.06955	0.032225		23.552	-0.02296	0.011888		-0.07548	0.013577		23.552	-0.00057	0.002707		-0.16191	0.06238
0.87	0.0328625	0.97	0.0269798	0.97	0.015639	0.94	0.0262889				59	51	63.66	104.486													23.68	-0.01865	0.01236		-0.07647	0.034761		23.68	-0.01619	0.014383		-0.06148	0.022837		23.68	-0.01023	0.018587		-0.15817	0.051032
0.93	0.0390517	1	0.0463807	1.03	0.0180432	0.95	0.0174061				98	77	58.979	104.351													23.808	-0.01942	0.014277		-0.06106	0.030147		23.808	-0.00904	0.01442		-0.05165	0.004549		23.808	0.014666	0.002639		-0.15667	0.057643
0.87	0.0333312	0.95	0.0252438	0.98	0.0172081	0.96	0.015421				118	64	58.28	98													23.936	-0.0009	0.010082		-0.07989	0.028278		23.936	0.003891	0.017842		-0.05001	0.011844		23.936	-0.00948	0.010281		-0.15756	0.059711
0.89	0.0342304	0.96	0.0239695	1	0.016788	0.94	0.0170787				98	85.639	61	90.858													24.064	-0.01792	0.015615		-0.07991	0.041446		24.064	-0.01487	0.011365		-0.0588	0.006497		24.064	-0.01443	0.006847		-0.16016	0.056326
0.86	0.0357429	0.98	0.0294965	0.98	0.01606	0.94	0.0168457				98	90	67.04	118													24.192	-0.00969	0.017745		-0.08207	0.037166		24.192	-0.03104	0.016237		-0.07482	0.021629		24.192	-0.0151	0.012704		-0.14532	0.06328
0.84	0.0327631	0.97	0.0282836	1.01	0.0178717	0.96	0.0177691				98	90	65.375	98													24.32	-0.01076	0.019072		-0.06327	0.03011		24.32	-0.01642	0.008723		-0.05263	0.005467		24.32	-0.0272	0.003024		-0.14625	0.0595
0.89	0.0362526	0.93	0.0266777	1.01	0.020708	0.94	0.0189931				79	85.89	65.659	132.324													24.448	-0.01312	0.014025		-0.08261	0.029934		24.448	-0.00192	0.010143		-0.03419	0.006241		24.448	-0.00403	0.012115		-0.15188	0.05083
0.9	0.0367983	0.98	0.0368791	0.99	0.0194775	0.94	0.0182351				79	72.052	61.856	112.459													24.576	-0.02013	0.01235		-0.06321	0.032108		24.576	-0.01215	0.008759		-0.08577	0.005251		24.576	-0.01241	0.017873		-0.1624	0.044848
0.9	0.0358139	0.96	0.0236203	1	0.0151387	0.95	0.0171139				79	77	58.63	132.595													24.704	-0.01288	0.013986		-0.07712	0.039197		24.704	-0.00795	0.023001		-0.07745	0.011951		24.704	0.005707	0.010143		-0.15431	0.056975
0.89	0.0383982	1	0.0350284	1.03	0.015654	0.94	0.0169709				98	77	63.719	132.73													24.832	-0.02379	0.025402		-0.06976	0.032892		24.832	-0.01398	0.012098		-0.06983	0.025287		24.832	-0.01762	0.00673		-0.16141	0.055324
0.89	0.0354084	1	0.0448832	0.98	0.0216055	0.95	0.0192924				98	80.774	64.771	118													24.96	-0.0018	0.014421		-0.09134	0.03804		24.96	-0.01791	0.009317		-0.05298	0.013766		24.96	-0.00573	0.015152		-0.15726	0.064808
0.9	0.0334777	0.93	0.0276899	0.99	0.0159917	0.94	0.0182136				79	86.31	56.68	158													25.088	-0.00719	0.015455		-0.08424	0.034548		25.088	-0.0212	0.007033		-0.04327	0.022508		25.088	-0.00751	0.015613		-0.14633	0.058943
0.86	0.0355461	0.96	0.027305	1.03	0.0183978	0.94	0.0161667				98	98.671	67.619	133.135													25.216	-0.00974	0.011831		-0.08451	0.040074		25.216	-0.00522	0.013274		-0.05382	0.016475		25.216	-0.02572	0.010324		-0.17409	0.057856
0.89	0.039889	1	0.0480257	0.99	0.0164143	0.93	0.0174089				98	90	72.744	107.459													25.344	-0.01231	0.012823		-0.07818	0.033657		25.344	-0.01443	0.021197		-0.07449	0.017832		25.344	-0.00782	0.012788		-0.15362	0.053327
0.88	0.0338435	0.95	0.0292402	1.01	0.0156139	0.94	0.015872				79	80.439	82.859	142.595													25.472	0.004573	0.009665		-0.07308	0.032863		25.472	-0.02932	0.006433		-0.0758	0.020283		25.472	-0.02106	0.020479		-0.16772	0.060713
0.9	0.0366102	0.96	0.0306171	1.01	0.0155467	0.94	0.0170744				79	98.903	70.649	138													25.6	-0.01406	0.011235		-0.07283	0.029882		25.6	-0.0039	0.010053		-0.05752	0.012506		25.6	-0.01049	0.002168		-0.14673	0.064489
0.86	0.0344136	0.97	0.0302866	1	0.017269	0.94	0.0181125				79	102	63.907	126.649													25.728	-0.02523	0.022336		-0.07663	0.035977		25.728	0.003415	0.007487		-0.07002	0.02008		25.728	0.005387	0.017368		-0.16896	0.057473
0.88	0.0340147	0.97	0.0340699	1	0.0170314	0.93	0.0159363				98	102	68.897	158													25.856	-0.01217	0.019145		-0.0915	0.039051		25.856	-0.02877	0.009891		-0.05783	0.004732		25.856	-0.00345	0.002731		-0.16343	0.058984
0.83	0.0342618	0.98	0.0386536	0.99	0.0177241	0.93	0.0169466				118	102	61.116	86.905													25.984	-0.00165	0.025818		-0.08247	0.040981		25.984	-0.00247	0.023034		-0.05234	0.007233		25.984	0.000407	0.006603		-0.15405	0.063423
0.9	0.0347808	0.97	0.0341809	0.97	0.0230425	0.94	0.0172334				118	99.213	63.103	118													26.112	0.009328	0.010513		-0.08941	0.037023		26.112	-0.01221	0.012683		-0.08419	0.018775		26.112	-0.0095	0.013264		-0.15016	0.064139
0.87	0.0332667	0.97	0.0388526	0.98	0.0139022	0.93	0.0181117				79	96.355	70.835	82.595													26.24	-0.00766	0.015549		-0.09054	0.040124		26.24	-0.02954	0.005841		-0.10063	0.014362		26.24	-0.00654	0.005725		-0.16697	0.064131
0.87	0.0382381	0.96	0.0294708	0.99	0.0204354	0.93	0.0181738				98	125.148	81.011	79													26.368	-0.01142	0.012785		-0.08877	0.038964		26.368	-0.00433	0.011095		-0.07667	0.005497		26.368	-0.00247	0.014546		-0.17134	0.052695
0.86	0.0351645	1	0.0532194	1.03	0.0165854	0.93	0.0175895				98	112.232	72.228	65.851													26.496	-0.02194	0.011907		-0.0877	0.034067		26.496	-0.02797	0.018143		-0.08259	0.023128		26.496	0.008407	0.015694		-0.15119	0.062002
0.85	0.0337639	0.97	0.0359197	0.96	0.0196851	0.93	0.0176671				118	122.632	70.521	65.588													26.624	-0.01449	0.010732		-0.08536	0.038265		26.624	-0.02298	0.015958		-0.09326	0.014455		26.624	-0.01413	0.015571		-0.15925	0.062886
0.89	0.0380212	0.95	0.0394724	1	0.0178826	0.94	0.0172818				79	104.6	74.479	75.757													26.752	0.001319	0.009438		-0.09185	0.043745		26.752	0.007574	0.017615		-0.06627	0.010255		26.752	-0.02271	0.002708		-0.16155	0.064718
0.89	0.0395263	0.98	0.0360374	0.97	0.0236912	0.93	0.0188193				79	128	65.962	59													26.88	-0.01041	0.012113		-0.08504	0.04226		26.88	0.004462	0.015162		-0.08822	0.004742		26.88	-0.01034	0.020435		-0.16418	0.059415
0.89	0.0356749	0.98	0.0438756	0.99	0.0174729	0.93	0.0170255				79	136.135	72.449	81.824													27.008	-0.00914	0.015619		-0.07775	0.032562		27.008	-0.02475	0.006006		-0.07428	0.0056		27.008	-0.013	0.016218		-0.16821	0.059455
0.84	0.0362774	0.95	0.030688	0.98	0.016231	0.93	0.0168829				98	117.348	61.912	79													27.136	-0.0296	0.019923		-0.08809	0.037422		27.136	-0.00421	0.016749		-0.0775	0.014078		27.136	-0.0065	0.010345		-0.17005	0.062835
0.89	0.0376609	0.93	0.0360957	0.94	0.0287384	0.92	0.0176615				98	143.265	76.387	76.297													27.264	-0.02942	0.015564		-0.09377	0.040675		27.264	-0.01082	0.005896		-0.09383	0.007087		27.264	-0.03009	0.020566		-0.16625	0.058424
0.86	0.0346417	0.96	0.0271343	0.97	0.0221601	0.93	0.0208569				79	163.987	74.389	76.432													27.392	-0.01411	0.01246		-0.09647	0.035994		27.392	0.01017	0.005648		-0.09435	0.005155		27.392	-0.01331	0.006305		-0.16615	0.064498
0.85	0.0350646	0.96	0.0340849	0.96	0.0232554	0.92	0.0177242				59	164.065	83.45	61.432													27.52	-0.02094	0.015508		-0.0788	0.035238		27.52	-0.01229	0.020387		-0.07724	0.014213		27.52	-0.01253	0.010994		-0.17537	0.057862
0.85	0.0365889	0.95	0.0341039	0.98	0.0191065	0.92	0.0187505				98	202.987	83.955	59													27.648	-0.00548	0.019823		-0.08631	0.036852		27.648	-0.01822	0.011417		-0.0574	0.029514		27.648	-0.02038	0.004983		-0.17518	0.059944
0.88	0.0376276	0.98	0.037322	0.99	0.0171012	0.93	0.0195376				79	230	83.021	61.162													27.776	-0.02451	0.014959		-0.07857	0.035047		27.776	-0.01363	0.015142		-0.07647	0.018067		27.776	0.008985	0.005644		-0.16585	0.064627
0.85	0.0353671	0.95	0.0307011	0.99	0.0165527	0.92	0.0188126				98	192	88.637	79													27.904	-0.01736	0.01323		-0.10015	0.040991		27.904	-0.03425	0.013474		-0.06492	0.0089		27.904	0.011815	0.025158		-0.17177	0.064066
0.76	0.0432251	0.93	0.0317779	0.98	0.017816	0.92	0.0192321				98	162.613	98.519	59													28.032	-0.02072	0.018924		-0.09224	0.038731		28.032	-0.00309	0.008923		-0.0643	0.017392		28.032	-0.01786	0.016832		-0.16377	0.06154
0.85	0.0336064	0.99	0.0499157	1.01	0.0169753	0.93	0.0198377				98	105.355	73.381	40.757													28.16	-0.02693	0.016009		-0.08161	0.037125		28.16	0.012227	0.019594		-0.06839	0.020452		28.16	-0.01118	0.014605		-0.18657	0.055987
0.88	0.0380519	0.96	0.0393123	0.92	0.0342986	0.93	0.020211				79	115	83.211	59													28.288	-0.01541	0.021025		-0.07482	0.032684		28.288	-0.00504	0.011304		-0.07131	0.00972		28.288	-0.01821	0.023199		-0.17565	0.062745
0.88	0.0376492	0.94	0.0345026	0.99	0.0197738	0.92	0.0189372				98	102	93.104	77.514													28.416	-0.0066	0.006813		-0.10257	0.039987		28.416	0.007719	0.020018		-0.06889	0.012085		28.416	-0.00859	0.007099		-0.16751	0.053575
0.87	0.0373019	0.92	0.0367307	1.03	0.0156464	0.91	0.0194455				118	94.168	103.01	59													28.544	-0.01034	0.005999		-0.09085	0.042366		28.544	-0.01177	0.007895		-0.07535	0.021053		28.544	-0.01006	0.027377		-0.16557	0.061172
0.86	0.0391706	0.93	0.0350695	0.98	0.0198904	0.9	0.0196448				98	103.342	109.472	77.784													28.672	-0.0217	0.006996		-0.08782	0.039144		28.672	-0.003	0.011008		-0.06367	0.012624		28.672	-0.00249	0.00875		-0.17215	0.063036
0.88	0.0403347	0.92	0.0321458	0.99	0.0198458	0.9	0.0191651				118	92.419	92.968	77.919													28.8	-0.01335	0.021629		-0.10382	0.036315		28.8	-0.01241	0.006075		-0.0994	0.00875		28.8	-0.00841	0.006324		-0.17481	0.058138
0.86	0.037352	0.93	0.036577	0.98	0.016922	0.91	0.021181				79	93.432	98.763	59.946													28.928	0.000968	0.001889		-0.09154	0.036867		28.928	-0.01452	0.011747		-0.0723	0.014537		28.928	-0.00663	0.016643		-0.17107	0.062336
0.87	0.0430366	0.9	0.0380388	0.96	0.0198936	0.91	0.019878				98	91.006	98.019	78.189													29.056	-0.00872	0.016289		-0.08734	0.038056		29.056	-0.00174	0.009703		-0.08683	0.010279		29.056	-0.00063	0.006613		-0.1828	0.049548
0.87	0.0402472	0.93	0.0378958	0.99	0.0185338	0.9	0.0215327				118	90	91.575	59													29.184	-0.0088	0.01233		-0.09255	0.043532		29.184	-0.00879	0.013961		-0.07178	0.022278		29.184	-0.00106	0.022501		-0.17048	0.058854
0.96	0.0554052	0.95	0.0420421	0.99	0.0167073	0.9	0.0209719				98	51.923	104.013	59													29.312	-0.03435	0.027425		-0.08517	0.039133		29.312	0.011198	0.016813		-0.0756	0.003		29.312	-0.01109	0.008798		-0.18314	0.057089
0.86	0.0362798	0.91	0.032655	0.97	0.0207473	0.92	0.0213366				98	65.677	98.866	59													29.44	0.00034	0.006173		-0.08396	0.031875		29.44	-0.01647	0.007843		-0.06813	0.020813		29.44	0.002084	0.017611		-0.17064	0.056804
0.88	0.0405844	0.94	0.0286555	0.98	0.0164554	0.9	0.0225017				98	63.245	99.958	59													29.568	-0.02286	0.006826		-0.09017	0.034749		29.568	-0.0131	0.008095		-0.06867	0.012785		29.568	-0.01034	0.021001		-0.17012	0.06405
0.82	0.037224	0.92	0.031963	0.98	0.0171476	0.9	0.0219935				118	51	100.223	59													29.696	-0.02256	0.018113		-0.08337	0.038199		29.696	-0.01151	0.008054		-0.08939	0.008803		29.696	-0.01526	0.006483		-0.18697	0.055839
0.85	0.0363586	0.96	0.0309039	0.98	0.0177171	0.9	0.0215392				98	64	98.958	39													29.824	-0.01559	0.017353		-0.0738	0.033813		29.824	-0.02456	0.004337		-0.07833	0.014133		29.824	-0.00023	0.005316		-0.17824	0.055364
0.81	0.036463	0.93	0.0308119	0.96	0.0231719	0.9	0.0208557																				29.952	0.002206	0.009397		-0.10516	0.041662		29.952	-0.02116	0.010206		-0.07845	0.003595		29.952	-0.02589	0.017911		-0.1657	0.062399
0.85	0.041539	0.9	0.0456051	0.98	0.0195408	0.9	0.0217907																				30.08	0.01369	0.012534		-0.09859	0.037333		30.08	-0.03817	0.011367		-0.07436	0.021701		30.08	-0.02485	0.014017		-0.15685	0.061235
0.86	0.0415374	0.95	0.0351948	1.01	0.0169955	0.89	0.021856																				30.208	-0.01608	0.007212		-0.10078	0.038117		30.208	0.019698	0.023896		-0.07199	0.020672		30.208	-0.02484	0.011479		-0.17104	0.061269
0.87	0.0407456	0.96	0.0378276	0.98	0.0182214	0.9	0.0212187																				30.336	-0.01165	0.014364		-0.07986	0.033733		30.336	-0.0291	0.011448		-0.06222	0.022134		30.336	-0.04413	0.008692		-0.17061	0.062932
0.81	0.0371048	0.93	0.0283918	1.02	0.0163315	0.89	0.0215947																				30.464	-0.00994	0.013459		-0.09077	0.03893		30.464	-0.02921	0.008636		-0.08621	0.012186		30.464	-0.0096	0.020647		-0.17877	0.05481
0.84	0.0370622	0.9	0.0471485	1.02	0.0171473	0.89	0.02117																				30.592	-0.03504	0.010068		-0.08165	0.035391		30.592	-0.02801	0.012273		-0.07824	0.017164		30.592	-0.02527	0.005814		-0.1636	0.057933
0.84	0.0405	0.92	0.0328947	0.96	0.021234	0.9	0.0232734																				30.72	-0.00308	0.010209		-0.09706	0.039674		30.72	0.017117	0.009123		-0.08823	0.015972		30.72	-0.00578	0.010809		-0.16811	0.060915
0.87	0.0429999	0.92	0.0322205	0.96	0.0206724	0.9	0.022654																				30.848	-0.02129	0.01789		-0.08776	0.035782		30.848	-0.01069	0.008967		-0.08155	0.002269		30.848	-0.0189	0.008915		-0.18397	0.049143
0.83	0.0371563	0.96	0.034822	0.97	0.0257177	0.9	0.0229371																				30.976	-0.01426	0.012092		-0.07845	0.039663		30.976	-0.00609	0.012936		-0.09622	0.016418		30.976	-0.00784	0.018742		-0.17182	0.059402
0.82	0.0345724	0.96	0.0422431	0.98	0.0202932	0.89	0.0235752																				31.104	-0.01322	0.020896		-0.09948	0.044149		31.104	-0.00942	0.02523		-0.07661	0.028447		31.104	0.008527	0.01316		-0.17672	0.053987
0.85	0.0421783	0.97	0.0430867	1	0.011159	0.88	0.0234755																				31.232	-0.00757	0.009603		-0.0904	0.03013		31.232	-0.00875	0.012733		-0.09084	0.024474		31.232	-0.03352	0.004915		-0.18616	0.05546
0.86	0.043064	0.93	0.0364733	0.97	0.0186778	0.89	0.0206088																				31.36	-0.01178	0.023256		-0.08697	0.040306		31.36	0.006237	0.005855		-0.07668	0.010702		31.36	-0.02245	0.011119		-0.18152	0.058791
0.84	0.0394725	0.93	0.0296976	1	0.0149273	0.89	0.0217037																				31.488	-0.00313	0.020873		-0.09459	0.036366		31.488	0.001056	0.01148		-0.07079	0.019966		31.488	-0.0244	0.026607		-0.16622	0.060784
0.88	0.0436934	0.93	0.0303532	0.96	0.0209793	0.88	0.0206069																				31.616	-0.01109	0.009845		-0.0967	0.043295		31.616	0.009323	0.008116		-0.07027	0.01541		31.616	-0.01224	0.018635		-0.18245	0.056524
0.82	0.0384841	0.95	0.0430266	0.97	0.0248652	0.9	0.0219501																				31.744	-0.01687	0.013393		-0.08087	0.03785		31.744	-0.00567	0.018605		-0.05663	0.031446		31.744	0.009521	0.012784		-0.17933	0.053544
0.83	0.0362993	0.93	0.0290469	0.94	0.0245347	0.9	0.022314																				31.872	-0.00186	0.010035		-0.08871	0.038092		31.872	-0.01128	0.006916		-0.09275	0.022589		31.872	-0.02184	0.012752		-0.17363	0.054545
0.85	0.0395184	0.94	0.0298428	0.97	0.0168559	0.89	0.0241691																				32	-0.01217	0.015639		-0.10839	0.041524		32	0.002381	0.01419		-0.07789	0.007983		32	-0.01462	0.008403		-0.1849	0.058503
0.81	0.0352507	0.95	0.0379722	0.98	0.0199359	0.89	0.0224137																				32.128	-0.00874	0.0103		-0.08547	0.034066		32.128	-0.0023	0.011244		-0.08409	0.02184		32.128	-0.01783	0.010491		-0.17812	0.060684
0.81	0.0401187	0.96	0.0503648	1.02	0.0188969	0.9	0.0238161																				32.256	-0.00101	0.015435		-0.09933	0.042595		32.256	-0.01418	0.014382		-0.09973	0.021394		32.256	-0.0159	0.019823		-0.16704	0.051504
0.83	0.0405512	0.92	0.0460446	1.01	0.0206213	0.88	0.0213464																				32.384	-0.01454	0.021739		-0.088	0.033618		32.384	-0.00344	0.021582		-0.08676	0.013868		32.384	-0.03426	0.011597		-0.16858	0.052731
0.83	0.0406903	0.93	0.0330299	0.96	0.019849	0.89	0.0212303																				32.512	-0.01962	0.013835		-0.08886	0.036995		32.512	-0.00876	0.008145		-0.07754	0.026554		32.512	-0.03672	0.01976		-0.17864	0.05375
0.88	0.0498148	0.93	0.0238268	1	0.0158778	0.88	0.0218723																				32.64	-0.00709	0.012261		-0.09951	0.044922		32.64	-0.01614	0.004918		-0.10408	0.023647		32.64	-0.01094	0.016031		-0.17988	0.059793
0.85	0.0501695	0.95	0.0472874	0.96	0.0187698	0.88	0.0226502																				32.768	0.005623	0.004138		-0.09538	0.040527		32.768	-0.02592	0.006756		-0.08717	0.010986		32.768	-0.02541	0.025231		-0.18566	0.057689
0.8	0.0393061	0.93	0.0341415	1	0.0183121	0.87	0.0225844																				32.896	-0.01332	0.011202		-0.09493	0.040028		32.896	0.004441	0.010997		-0.08514	0.007988		32.896	-0.02406	0.02741		-0.18029	0.056824
0.81	0.0386817	0.95	0.0335026	1	0.0196724	0.89	0.0227375																				33.024	-0.01083	0.007705		-0.09295	0.035066		33.024	-0.00183	0.014432		-0.07962	0.029424		33.024	-0.03547	0.011023		-0.1817	0.065404
0.79	0.0397039	0.91	0.0396173	0.98	0.0171474	0.88	0.0212402																				33.152	-0.02246	0.015308		-0.10264	0.045926		33.152	-0.00814	0.008136		-0.08317	0.018674		33.152	-0.01818	0.024603		-0.18489	0.059428
0.81	0.0403655	0.93	0.0407533	1.01	0.0216901	0.87	0.0209427																				33.28	-0.01711	0.014295		-0.09297	0.03566		33.28	0.000316	0.010834		-0.0963	0.030509		33.28	-0.01095	0.015056		-0.16805	0.05288
0.82	0.0421131	0.9	0.0306974	0.97	0.0136005	0.9	0.0216941																				33.408	-0.01237	0.021975		-0.09137	0.037217		33.408	-0.00942	0.015145		-0.08349	0.025102		33.408	-0.00703	0.015102		-0.17791	0.063145
0.78	0.0399187	0.93	0.0354639	0.99	0.0136237	0.88	0.0203326																				33.536	-0.01199	0.013304		-0.0913	0.035919		33.536	-0.02154	0.01419		-0.08108	0.020452		33.536	-0.0279	0.013138		-0.1926	0.049
0.79	0.0349451	0.92	0.0347506	1.02	0.0143617	0.88	0.0192909																				33.664	-0.01504	0.018345		-0.09469	0.032726		33.664	-0.00975	0.016279		-0.06629	0.020008		33.664	-0.01096	0.017774		-0.16675	0.063199
0.8	0.0398157	0.93	0.0435307	0.97	0.0163013	0.9	0.0194911																				33.792	-0.01019	0.011989		-0.09257	0.039385		33.792	-0.00419	0.010743		-0.10297	0.017247		33.792	-0.01831	0.015945		-0.17878	0.055592
0.83	0.0411957	0.95	0.0343828	0.99	0.0130464	0.89	0.0205646																				33.92	-0.0077	0.030598		-0.09975	0.041235		33.92	-0.0045	0.00713		-0.09466	0.017872		33.92	-0.00963	0.020599		-0.19487	0.054034
0.81	0.038635	0.94	0.0314166	0.98	0.0178606	0.88	0.0194602																				34.048	-0.00563	0.011711		-0.09562	0.036445		34.048	-0.01495	0.007933		-0.07672	0.03132		34.048	-0.02696	0.032871		-0.18116	0.056502
0.84	0.0474449	0.93	0.0403379	1	0.0162918	0.88	0.0197159																				34.176	-0.02458	0.013937		-0.09418	0.037229		34.176	-0.01169	0.013959		-0.08489	0.031921		34.176	-0.01416	0.022342		-0.18817	0.060812
0.78	0.036024	0.95	0.0426326	0.98	0.0174714	0.87	0.0194671																				34.304	-0.02025	0.018506		-0.10619	0.038723		34.304	0.001657	0.002215		-0.08143	0.035481		34.304	-0.03987	0.018755		-0.18541	0.057805
0.83	0.042585	0.94	0.0424505	0.97	0.0181744	0.87	0.0208249																				34.432	-0.01685	0.014565		-0.08954	0.039222		34.432	-0.01519	0.00681		-0.08941	0.017379		34.432	-0.02746	0.004018		-0.18648	0.059032
0.83	0.046275	0.94	0.0393711	0.95	0.0224305	0.89	0.0196542																				34.56	-0.00198	0.016821		-0.1092	0.044064		34.56	-0.00644	0.008036		-0.105	0.034664		34.56	-0.03463	0.016464		-0.19255	0.05844
0.81	0.037779	0.94	0.049534	0.93	0.0301009	0.87	0.0180559																				34.688	-0.00041	0.002796		-0.09633	0.037147		34.688	-0.00552	0.005184		-0.10161	0.027141		34.688	-0.03001	0.013499		-0.18445	0.05353
0.82	0.0394721	0.9	0.0445369	1	0.0158617	0.86	0.0180671																				34.816	-0.01054	0.009555		-0.09871	0.044255		34.816	-0.01261	0.009826		-0.10881	0.016422		34.816	-0.02904	0.034952		-0.18493	0.050595
0.79	0.038324	0.95	0.0479735	0.99	0.0167186	0.88	0.018513																				34.944	-0.0045	0.011772		-0.10814	0.047774		34.944	0.023606	0.014787		-0.06783	0.022953		34.944	-0.03562	0.015772		-0.18704	0.060235
0.79	0.0398071	0.93	0.0410495	0.99	0.019939	0.88	0.0185381																				35.072	-0.02049	0.015462		-0.09016	0.041628		35.072	0.005252	0.001729		-0.07858	0.030704		35.072	-0.02548	0.026232		-0.17539	0.054846
0.83	0.0447366	0.94	0.0346202	0.98	0.0252399	0.87	0.0190523																				35.2	-0.02547	0.011167		-0.10793	0.043266		35.2	0.012634	0.016331		-0.08314	0.026315		35.2	-0.03616	0.020415		-0.17563	0.054962
0.83	0.0469181	0.98	0.0440165	1	0.0198729	0.87	0.0188342																				35.328	-0.01796	0.005712		-0.10373	0.045586		35.328	-0.0231	0.01201		-0.08742	0.029189		35.328	-0.02667	0.018215		-0.18093	0.05743
0.81	0.0425991	0.94	0.0347232	1.02	0.0170004	0.86	0.0179612																				35.456	-0.00142	0.013357		-0.10354	0.04688		35.456	-0.01907	0.011555		-0.08428	0.028748		35.456	-0.03354	0.019409		-0.20163	0.0488
0.86	0.0498275	0.91	0.0460578	0.98	0.0231464	0.87	0.0180454																				35.584	-0.01731	0.01499		-0.10688	0.044397		35.584	-0.01419	0.014941		-0.1014	0.018733		35.584	-0.02257	0.021454		-0.19026	0.0585
0.79	0.0408713	0.94	0.0315693	0.99	0.0154302	0.87	0.0181469																				35.712	-0.00653	0.021338		-0.11138	0.046307		35.712	-0.01359	0.005008		-0.08127	0.034063		35.712	-0.01675	0.000693		-0.18279	0.055923
0.83	0.0478716	0.92	0.0365574	1	0.0130349	0.87	0.0191988																				35.84	-0.01202	0.012958		-0.11405	0.046553		35.84	0.002064	0.013214		-0.11234	0.024938		35.84	-0.01912	0.03548		-0.17211	0.059532
0.81	0.045583	0.93	0.0366997	0.99	0.0188335	0.87	0.0213481																				35.968	-0.015	0.013049		-0.10296	0.042192		35.968	-0.0113	0.002943		-0.1153	0.027798		35.968	-0.01733	0.026592		-0.18163	0.055983
0.8	0.0434049	0.91	0.0394102	1	0.0221456	0.88	0.0197937																				36.096	-0.01292	0.015361		-0.10352	0.047556		36.096	-0.00873	0.012061		-0.08747	0.035754		36.096	-0.03719	0.007062		-0.19616	0.048885
0.84	0.0500023	0.89	0.0405639	1.01	0.0179728	0.88	0.0220175																				36.224	-0.02722	0.018988		-0.11026	0.049366		36.224	-0.01791	0.010934		-0.09789	0.013115		36.224	-0.02391	0.007858		-0.1906	0.055222
0.83	0.0514077	0.89	0.0453177	0.93	0.0285113	0.87	0.0207521																				36.352	-0.01312	0.013728		-0.1018	0.036612		36.352	0.002118	0.026015		-0.10101	0.011478		36.352	-0.03045	0.014373		-0.17987	0.058548
0.82	0.0462068	0.89	0.04638	0.99	0.0185032	0.87	0.0223088																				36.48	-0.0187	0.010137		-0.10217	0.039307		36.48	0.003478	0.007986		-0.10161	0.022965		36.48	-0.02654	0.014584		-0.19498	0.049555
0.78	0.0387479	0.89	0.0416537	0.96	0.0181583	0.86	0.0207087																				36.608	-0.01701	0.007714		-0.08981	0.037903		36.608	0.006181	0.015128		-0.08043	0.022192		36.608	-0.02635	0.018206		-0.20015	0.048229
0.81	0.0427035	0.91	0.0500779	0.96	0.0198195	0.87	0.0212265																				36.736	-0.00113	0.015124		-0.10869	0.04785		36.736	-0.01693	0.009128		-0.09033	0.029207		36.736	-0.0085	0.023344		-0.18645	0.055624
0.81	0.0448062	0.89	0.0441198	0.95	0.0197095	0.87	0.0219158																				36.864	0.009918	0.017009		-0.11654	0.049428		36.864	0.008305	0.015081		-0.10076	0.023272		36.864	-0.00374	0.024103		-0.18806	0.057374
0.83	0.0503086	0.91	0.0438062	1	0.0136039	0.86	0.0220167																				36.992	-0.02233	0.006526		-0.10871	0.043721		36.992	-0.02462	0.004694		-0.10486	0.024019		36.992	-0.01432	0.018139		-0.18512	0.054451
0.79	0.0433107	0.87	0.0494233	1	0.0179346	0.86	0.0241675																				37.12	-0.01071	0.010388		-0.10432	0.042625		37.12	-0.00408	0.015941		-0.09663	0.011571		37.12	-0.01616	0.015673		-0.19119	0.056574
0.81	0.0435706	0.88	0.057815	0.99	0.0139372	0.86	0.0244417																				37.248	-0.00999	0.023086		-0.10866	0.054699		37.248	-0.03781	0.008367		-0.096	0.024019		37.248	-0.0199	0.01825		-0.20226	0.046273
0.82	0.049711	0.91	0.0525487	0.97	0.0172482	0.87	0.0253491																				37.376	-0.00278	0.013501		-0.10967	0.045255		37.376	-0.01065	0.011847		-0.1012	0.024873		37.376	-0.0259	0.020319		-0.19301	0.055684
0.84	0.0468048	0.9	0.0531822	1.04	0.0143228	0.86	0.0258707																				37.504	-0.01978	0.018117		-0.10932	0.042328		37.504	-0.01904	0.009273		-0.09099	0.020035		37.504	-0.02462	0.012777		-0.19662	0.048488
0.8	0.0468503	0.92	0.045009	0.97	0.0218428	0.85	0.0245912																				37.632	-0.02048	0.011056		-0.10711	0.045619		37.632	-0.01451	0.007271		-0.10234	0.02692		37.632	-0.01687	0.011724		-0.19999	0.055518
0.8	0.0423324	0.91	0.0466594	0.96	0.0211557	0.86	0.0249081																				37.76	-0.01276	0.014586		-0.10984	0.052811		37.76	-0.00738	0.016745		-0.08543	0.018739		37.76	-0.01334	0.007765		-0.19618	0.053598
0.78	0.0424686	0.94	0.053487	0.99	0.0254459	0.86	0.0248586																				37.888	-0.00794	0.01573		-0.11403	0.054124		37.888	-0.01629	0.013332		-0.10833	0.016937		37.888	-0.01092	0.007113		-0.20436	0.047013
0.85	0.0527669	0.94	0.064885	0.96	0.019014	0.85	0.0234408																				38.016	-0.00524	0.010249		-0.11852	0.054115		38.016	-0.02147	0.014874		-0.0985	0.023028		38.016	-0.02427	0.00262		-0.19721	0.059792
0.81	0.0439692	0.91	0.0546334	0.98	0.0196632	0.84	0.0237443																				38.144	-0.02199	0.015923		-0.10999	0.042325		38.144	-0.00712	0.009119		-0.09125	0.019115		38.144	-0.01184	0.023351		-0.20428	0.043096
0.79	0.0435059	0.93	0.0747558	0.95	0.0178538	0.84	0.0236951																				38.272	-0.00938	0.012496		-0.10637	0.049119		38.272	-0.01043	0.012631		-0.08948	0.011315		38.272	-0.03674	0.019099		-0.20292	0.054413
0.79	0.0439412	0.94	0.0503627	0.99	0.0159776	0.86	0.0249764																				38.4	-0.00627	0.01901		-0.11136	0.052202		38.4	0.001639	0.015167		-0.09773	0.037651		38.4	-0.03404	0.001583		-0.19601	0.048767
0.78	0.0430878	0.95	0.077087	0.98	0.0189022	0.86	0.0276503																				38.528	-0.04335	0.013687		-0.11366	0.050337		38.528	-0.00517	0.013219		-0.09014	0.016909		38.528	-0.0093	0.00635		-0.19057	0.047603
0.82	0.0466598	0.95	0.0599467	0.98	0.0229603	0.85	0.0258728																				38.656	-0.00694	0.013634		-0.10564	0.044295		38.656	-0.02262	0.008871		-0.0898	0.018385		38.656	0.004497	0.01968		-0.21246	0.044351
0.78	0.0423138	0.93	0.0635173	1	0.0192875	0.85	0.0240287																				38.784	-0.00467	0.016286		-0.11268	0.046199		38.784	-0.00781	0.009003		-0.0967	0.016389		38.784	-0.00585	0.015483		-0.20287	0.051167
0.78	0.0413325	0.97	0.0727441	1.01	0.0211723	0.85	0.0248322																				38.912	-0.01679	0.014396		-0.12065	0.056205		38.912	-0.0042	0.012388		-0.10566	0.017915		38.912	-0.00616	0.009087		-0.19535	0.042043
0.81	0.0463272	0.92	0.0483565	1	0.0138625	0.86	0.0240805																				39.04	-0.01426	0.015484		-0.10035	0.046315		39.04	0.007902	0.007499		-0.08136	0.022574		39.04	-0.02787	0.009586		-0.20671	0.043871
0.77	0.0414096	0.91	0.0503638	0.96	0.0163992	0.85	0.0254387																				39.168	-0.02221	0.019466		-0.10436	0.042006		39.168	-0.01046	0.009617		-0.0892	0.035814		39.168	-0.01892	0.005751		-0.19952	0.056968
0.79	0.0408113	0.91	0.0443023	0.99	0.0171597	0.84	0.0254285																				39.296	-0.02604	0.014885		-0.12033	0.052344		39.296	-0.03027	0.006709		-0.10727	0.007623		39.296	-0.02931	0.002793		-0.2017	0.052452
0.82	0.0442581	0.88	0.043752	0.99	0.0152668	0.85	0.0267302																				39.424	-0.03438	0.018398		-0.11182	0.050255		39.424	-0.02393	0.000906		-0.09944	0.010392		39.424	-0.00413	0.014708		-0.18592	0.059687
0.83	0.0485623	0.9	0.0572452	1	0.0178075	0.84	0.0249323																				39.552	-0.02158	0.02429		-0.1122	0.047505		39.552	-0.00335	0.016241		-0.08994	0.019292		39.552	-0.0117	0.019276		-0.20632	0.048426
0.81	0.0463034	0.87	0.0429574	0.96	0.0160468	0.84	0.0248227																				39.68	-0.03144	0.020417		-0.10673	0.048229		39.68	-0.01709	0.011693		-0.08309	0.017279		39.68	0.003397	0.003822		-0.20161	0.052507
0.78	0.0385904	0.92	0.0466264	0.99	0.021607	0.84	0.0266849																				39.808	-0.01714	0.016345		-0.10163	0.05525		39.808	-0.00537	0.011912		-0.10151	0.030459		39.808	-0.01381	0.02544		-0.19229	0.059215
0.82	0.0494725	0.93	0.0493336	0.97	0.0223095	0.84	0.025389																				39.936	-0.02425	0.019847		-0.11663	0.055049		39.936	0.004418	0.011883		-0.09866	0.011097		39.936	-0.00733	0.019724		-0.20274	0.054042
0.79	0.0472737	0.93	0.0518786	0.97	0.0201401	0.83	0.0250487																				40.064	-0.01768	0.016699		-0.11313	0.047233		40.064	-0.00518	0.012727		-0.08472	0.015456		40.064	-0.02521	0.012804		-0.21183	0.043601
0.8	0.0422924	0.89	0.0531109	1	0.017944	0.83	0.0240227																				40.192	-0.02045	0.016745		-0.11764	0.056224		40.192	-0.01509	0.010225		-0.11272	0.023547		40.192	-0.01911	0.013597		-0.21875	0.04647
0.8	0.0430967	0.91	0.0468674	0.99	0.0161551	0.84	0.0250224																				40.32	-0.00641	0.013254		-0.11316	0.049144		40.32	-0.02524	0.018422		-0.10862	0.025768		40.32	-0.0123	0.006549		-0.21119	0.044572
0.79	0.0477468	0.95	0.0571874	1	0.0215591	0.84	0.0244879																				40.448	-0.03187	0.012712		-0.10307	0.045194		40.448	0.012961	0.004488		-0.08762	0.020177		40.448	-0.00486	0.00753		-0.20429	0.050459
0.75	0.0387304	0.91	0.0417024	0.98	0.0195826	0.84	0.0245349																				40.576	-0.01455	0.016311		-0.13004	0.055455		40.576	0.013157	0.007109		-0.10535	0.026187		40.576	-0.00566	0.015983		-0.20339	0.053892
0.79	0.0432728	0.91	0.0555228	0.96	0.0248934	0.84	0.0256512																				40.704	-0.02649	0.02066		-0.12653	0.051352		40.704	0.001275	0.001916		-0.10666	0.011825		40.704	-0.00685	0.013864		-0.19505	0.045077
0.81	0.0492189	0.93	0.0502818	1	0.0206429	0.85	0.0252865																				40.832	-0.02402	0.017374		-0.11576	0.051054		40.832	-0.00193	0.008828		-0.08483	0.032295		40.832	-0.00823	0.013014		-0.20443	0.050759
0.78	0.044887	0.93	0.0508541	1.01	0.0251374	0.85	0.0262829																				40.96	-0.0208	0.013655		-0.11441	0.049425		40.96	0.008119	0.011373		-0.10666	0.015648		40.96	-0.03931	0.014055		-0.20743	0.046716
0.76	0.0427019	0.86	0.0470531	1.01	0.0170935	0.83	0.0268884																				41.088	-0.02693	0.012412		-0.10747	0.049782		41.088	-0.02552	0.014		-0.08608	0.019646		41.088	0.020825	0.013173		-0.2031	0.049443
0.78	0.0440182	0.91	0.0515897	0.97	0.0215166	0.85	0.0261293																				41.216	-0.02026	0.014115		-0.11249	0.049489		41.216	-0.01564	0.004075		-0.09958	0.015527		41.216	-0.03589	0.018799		-0.19848	0.04563
0.83	0.0526319	0.88	0.0433315	0.97	0.0170241	0.83	0.026293																				41.344	-0.01347	0.019142		-0.13755	0.056439		41.344	-0.02434	0.008747		-0.1016	0.024859		41.344	-0.02234	0.006515		-0.20186	0.053074
0.79	0.0429537	0.9	0.0475804	1	0.02055	0.84	0.0259914																				41.472	-0.02177	0.01331		-0.11287	0.046881		41.472	0.001805	0.015661		-0.08859	0.017946		41.472	-0.03838	0.018342		-0.20393	0.049932
0.79	0.0467985	0.9	0.0497094	1.01	0.00950049	0.85	0.0273074																				41.6	-0.02772	0.014259		-0.12264	0.045751		41.6	-0.02584	0.011657		-0.09472	0.031592		41.6	-0.02409	0.021918		-0.21572	0.044471
0.81	0.0502558	0.93	0.054936	0.97	0.0218868	0.85	0.0267089																				41.728	-0.03554	0.023356		-0.12364	0.052728		41.728	0.001406	0.001913		-0.13323	0.010185		41.728	-0.02155	0.007775		-0.19414	0.052192
0.8	0.050604	0.92	0.047638	0.98	0.0138822	0.84	0.0259838																				41.856	-0.01647	0.013598		-0.11084	0.046364		41.856	5.46e-05	0.009293		-0.10353	0.01924		41.856	-0.00106	0.014959		-0.21165	0.049398
0.76	0.0423804	0.96	0.0543539	0.98	0.0225745	0.83	0.0262252																				41.984	-0.02108	0.017962		-0.11599	0.043714		41.984	-0.00733	0.004954		-0.10102	0.027348		41.984	0.002801	0.014972		-0.18703	0.058354
0.82	0.0473928	0.88	0.0405286	1.03	0.0202983	0.83	0.0262675																				42.112	-0.01281	0.016544		-0.11198	0.043859		42.112	-0.03313	0.013718		-0.10351	0.014775		42.112	-0.01846	0.010972		-0.20946	0.055525
0.8	0.050346	0.9	0.0498723	0.98	0.0198207	0.83	0.0250911																				42.24	-0.02429	0.007372		-0.12008	0.047523		42.24	-0.02788	0.013191		-0.10034	0.01472		42.24	-0.01875	0.017871		-0.19469	0.053033
0.77	0.0409627	0.91	0.0459407	0.98	0.0180531	0.84	0.0268262																				42.368	-0.02391	0.012638		-0.1178	0.050427		42.368	-0.01519	0.009962		-0.11979	0.022511		42.368	-0.01773	0.017858		-0.196	0.04667
0.8	0.0432475	0.9	0.0415967	0.96	0.0139001	0.83	0.0253702																				42.496	-0.01189	0.013833		-0.10504	0.044923		42.496	-0.01629	0.005419		-0.11374	0.014103		42.496	-0.01536	0.021199		-0.19757	0.05397
0.75	0.0420897	0.91	0.0645524	0.98	0.0151982	0.82	0.026824																				42.624	-0.01893	0.009961		-0.10823	0.045545		42.624	-0.02239	0.011427		-0.09985	0.025333		42.624	-0.00981	0.030194		-0.2161	0.04134
0.75	0.0413779	0.9	0.0451507	0.96	0.0229397	0.83	0.0274847																				42.752	-0.02066	0.016963		-0.12458	0.049211		42.752	-0.00996	0.005566		-0.11639	0.025698		42.752	-0.02566	0.019885		-0.20845	0.052457
0.78	0.0460868	0.95	0.0591164	0.96	0.0186576	0.82	0.0260981																				42.88	-0.01038	0.011456		-0.11415	0.051062		42.88	0.000598	0.006786		-0.11287	0.018081		42.88	-0.00631	0.008724		-0.21129	0.04882
0.8	0.0432299	0.88	0.0463346	0.98	0.0211535	0.83	0.0255122																				43.008	-0.00267	0.017787		-0.1091	0.048239		43.008	-0.00855	0.006333		-0.10741	0.023032		43.008	-0.00251	0.002451		-0.21455	0.05331
0.75	0.0382513	0.88	0.0396334	0.99	0.0120763	0.83	0.0269029																				43.136	-0.02714	0.014053		-0.11516	0.04351		43.136	-0.00698	0.013527		-0.10452	0.02504		43.136	-0.00657	0.01644		-0.21381	0.047088
0.82	0.0475854	0.94	0.0614272	0.95	0.0189321	0.83	0.0252117																				43.264	-0.01411	0.014704		-0.11761	0.045989		43.264	-0.01035	0.006328		-0.10384	0.01857		43.264	-0.01982	0.019454		-0.2056	0.051572
0.8	0.0502826	0.89	0.0437077	1	0.0160163	0.83	0.0266209																				43.392	-0.02642	0.013765		-0.11628	0.04654		43.392	-0.00107	0.018763		-0.12746	0.019891		43.392	-0.02278	0.007535		-0.20634	0.052904
0.77	0.0443366	0.93	0.044111	0.98	0.0194462	0.84	0.0271856																				43.52	-0.00528	0.011297		-0.11838	0.042982		43.52	-0.01812	0.003268		-0.123	0.014184		43.52	-0.02634	0.017716		-0.20961	0.052203
0.76	0.0404714	0.91	0.0497764	1	0.0219947	0.84	0.0249346																				43.648	-0.01712	0.020584		-0.11786	0.042246		43.648	-0.0125	0.011452		-0.10737	0.016227		43.648	-0.00913	0.021108		-0.19806	0.053236
0.75	0.0426799	0.89	0.0408437	0.99	0.0161977	0.82	0.0247248																				43.776	-0.00887	0.012446		-0.11443	0.042087		43.776	-0.02512	0.008164		-0.12333	0.011094		43.776	-0.01619	0.006069		-0.20158	0.052427
0.81	0.0460155	0.9	0.0394405	1	0.0158673	0.81	0.0263584																				43.904	-0.00769	0.010455		-0.1221	0.050232		43.904	-0.0209	0.022787		-0.0951	0.021888		43.904	-0.01967	0.009163		-0.19907	0.056254
0.79	0.0440215	0.9	0.0429386	1	0.0242483	0.82	0.0260953																				44.032	-0.02078	0.020018		-0.11185	0.044224		44.032	-0.01397	0.008177		-0.11647	0.020384		44.032	-0.02792	0.010743		-0.19723	0.05524
0.76	0.0412278	0.89	0.0471396	0.99	0.014113	0.82	0.0260506																				44.16	-0.01067	0.017825		-0.12239	0.049179		44.16	-0.01072	0.006898		-0.10671	0.021642		44.16	-0.01613	0.014853		-0.20537	0.049122
0.81	0.049647	0.89	0.0343117	0.98	0.0171328	0.81	0.0243111																				44.288	-0.0013	0.005373		-0.11942	0.046915		44.288	0.004491	0.005666		-0.07757	0.01749		44.288	-0.02819	0.008498		-0.19079	0.060954
0.72	0.038003	0.91	0.0457501	0.97	0.0257855	0.81	0.0245015																				44.416	-0.00291	0.008445		-0.10804	0.042404		44.416	-0.01465	0.018016		-0.08691	0.019589		44.416	-0.00025	0.010487		-0.21246	0.046937
0.8	0.0525255	0.87	0.0403097	0.96	0.0155607	0.83	0.0250338																				44.544	-0.01569	0.012594		-0.12229	0.050153		44.544	-0.00914	0.017026		-0.12374	0.017927		44.544	-0.01755	0.003981		-0.20235	0.055778
0.77	0.0376629	0.9	0.048941	1	0.0262271	0.83	0.0247644																				44.672	-0.00624	0.011652		-0.11585	0.044526		44.672	-0.00293	0.012143		-0.11044	0.008227		44.672	-0.0161	0.008168		-0.21767	0.049759
0.77	0.044873	0.88	0.0452338	1.01	0.0153566	0.83	0.0268219																				44.8	-0.00842	0.010844		-0.11242	0.044291		44.8	-0.02608	0.003091		-0.11131	0.017669		44.8	-0.00799	0.012129		-0.22632	0.047073
0.77	0.0460125	0.91	0.0507458	0.98	0.0205044	0.83	0.0256942																				44.928	-0.01843	0.007018		-0.12354	0.038734		44.928	-0.01707	0.012365		-0.11465	0.01243		44.928	-0.01897	0.0098		-0.20624	0.05067
0.78	0.0403875	0.88	0.0456544	0.99	0.0130264	0.82	0.0243526																				45.056	0.000842	0.007807		-0.11179	0.038695		45.056	-0.01971	0.008327		-0.13161	0.01441		45.056	-0.01519	0.009034		-0.21005	0.055257
0.76	0.0391478	0.85	0.0503687	0.98	0.0151701	0.82	0.0239999																				45.184	-0.02386	0.014927		-0.11901	0.043193		45.184	-0.03173	0.011406		-0.09722	0.020903		45.184	0.006096	0.008018		-0.21619	0.048603
0.78	0.0423732	0.91	0.055251	1.01	0.0156841	0.81	0.0241817																				45.312	-0.02023	0.009416		-0.11358	0.044171		45.312	-0.02067	0.0109		-0.09487	0.039051		45.312	-0.00538	0.015694		-0.20681	0.057394
0.84	0.0601599	0.88	0.0498948	0.95	0.0222104	0.81	0.0235738																				45.44	-0.01166	0.015725		-0.11408	0.043893		45.44	-0.0188	0.007772		-0.09655	0.017308		45.44	0.005398	0.007827		-0.21149	0.044429
0.77	0.0422302	0.89	0.0468679	0.99	0.0197986	0.82	0.0246594																				45.568	-0.01837	0.010152		-0.11644	0.043815		45.568	-0.02602	0.01477		-0.13103	0.022304		45.568	-0.01504	0.016915		-0.21125	0.046496
0.75	0.0426174	0.93	0.0546762	0.98	0.0284014	0.82	0.0244657																				45.696	-0.00508	0.011336		-0.11117	0.040763		45.696	0.003796	0.017342		-0.09673	0.02368		45.696	0.00445	0.009856		-0.20828	0.048462
0.76	0.0467963	0.91	0.0563312	1	0.0179023	0.81	0.0236005																				45.824	-0.03367	0.01264		-0.12219	0.044716		45.824	-0.00478	0.014526		-0.12118	0.024267		45.824	-0.03032	0.011563		-0.22	0.052571
0.77	0.0478123	0.91	0.0492524	0.96	0.0237659	0.81	0.0239808																				45.952	0.009321	0.004129		-0.12066	0.038922		45.952	-0.01401	0.009395		-0.10718	0.03795		45.952	-0.00786	0.009598		-0.21445	0.043549
0.78	0.0459493	0.89	0.0456066	0.96	0.0186561	0.81	0.0241147																				46.08	-0.00626	0.013954		-0.11511	0.042617		46.08	-0.02501	0.018404		-0.13191	0.007381		46.08	-0.02529	0.00733		-0.21728	0.046759
0.78	0.0466857	0.89	0.0526745	0.97	0.0215845	0.82	0.0246222																				46.208	-0.01415	0.008542		-0.12842	0.043614		46.208	-0.03131	0.01092		-0.11692	0.031029		46.208	-0.01408	0.007925		-0.21583	0.045569
0.76	0.0438405	0.9	0.0432898	0.99	0.0146867	0.81	0.0234377																				46.336	-0.01769	0.010072		-0.12434	0.045806		46.336	-0.02772	0.016123		-0.09772	0.029115		46.336	-0.02407	0.01198		-0.21266	0.052301
0.79	0.0472783	0.88	0.0425685	0.97	0.0197341	0.8	0.0232735																				46.464	-0.00981	0.01852		-0.12316	0.047638		46.464	-0.01907	0.010173		-0.11468	0.041579		46.464	-0.01888	0.007343		-0.20495	0.055364
0.75	0.0442454	0.91	0.04911	0.98	0.018981	0.8	0.0238274																				46.592	0.00217	0.00623		-0.10964	0.042507		46.592	-0.00425	0.011421		-0.11826	0.017294		46.592	-0.00064	0.020522		-0.21825	0.051509
0.76	0.0453596	0.91	0.0504748	1	0.0161683	0.81	0.0239601																				46.72	-0.01733	0.014139		-0.11835	0.047192		46.72	-0.00558	0.010541		-0.14567	0.019232		46.72	-0.0123	0.00773		-0.21476	0.050795
0.75	0.0436167	0.85	0.0525482	0.96	0.0204561	0.81	0.0246647																				46.848	-0.00204	0.011693		-0.12136	0.045367		46.848	-0.01127	0.019975		-0.12059	0.016309		46.848	-0.00862	0.011456		-0.20292	0.053223
0.77	0.0399393	0.89	0.0424344	0.98	0.0191359	0.83	0.026638																				46.976	-0.00864	0.010908		-0.12175	0.046182		46.976	-0.01569	0.002772		-0.10458	0.031224		46.976	-0.01381	0.007316		-0.21086	0.045995
0.77	0.0418442	0.87	0.0491632	1.04	0.0177447	0.81	0.0232204																				47.104	-0.0071	0.00426		-0.12417	0.046524		47.104	-0.01176	0.005657		-0.10289	0.030807		47.104	-0.00129	0.003795		-0.21747	0.05484
0.73	0.0375515	0.89	0.052345	0.95	0.0214768	0.81	0.0227669																				47.232	-0.00774	0.007407		-0.12971	0.044568		47.232	-0.04204	0.023993		-0.11346	0.036094		47.232	-0.01311	0.013036		-0.21564	0.052346
0.76	0.0414409	0.87	0.0389645	0.95	0.0203652	0.79	0.0223342																				47.36	-0.01354	0.018193		-0.12273	0.043895		47.36	-0.00532	0.004257		-0.14153	0.025488		47.36	-0.01513	0.017039		-0.21324	0.051521
0.8	0.0498545	0.89	0.0513087	0.97	0.0186516	0.8	0.0237958																				47.488	-0.00297	0.008639		-0.12112	0.047977		47.488	-0.00559	0.017556		-0.11938	0.028072		47.488	-0.01967	0.014004		-0.2127	0.058536
0.82	0.0479682	0.88	0.0506697	1.01	0.0189433	0.81	0.0239289																				47.616	0.010014	0.017822		-0.12412	0.045397		47.616	-0.01633	0.007478		-0.13278	0.017669		47.616	-0.02736	0.020216		-0.21776	0.052431
0.76	0.0443975	0.92	0.0460179	1	0.0148195	0.79	0.0193419																				47.744	-0.01531	0.011008		-0.12475	0.049095		47.744	-0.01788	0.005953		-0.13051	0.02461		47.744	-0.01332	0.006378		-0.21164	0.057026
0.77	0.0450141	0.87	0.0472375	0.97	0.0213235	0.8	0.0210312																				47.872	0.012447	0.007531		-0.12058	0.048307		47.872	-0.01177	0.018814		-0.11137	0.032691		47.872	-0.02167	0.012223		-0.21763	0.054357
0.79	0.0507095	0.87	0.0489117	1.01	0.0172449	0.81	0.0221535																				48	0.012473	0.007387		-0.12583	0.046248		48	-0.01076	0.007102		-0.13616	0.031507		48	-0.00063	0.010319		-0.21851	0.054882
0.75	0.041069	0.85	0.0420095	0.95	0.0161198	0.8	0.023383																				48.128	0.010744	0.010795		-0.11905	0.039876		48.128	-0.01636	0.009708		-0.11787	0.014755		48.128	-0.00666	0.009494		-0.2084	0.058443
0.76	0.046628	0.92	0.0529024	1.01	0.0239275	0.78	0.0204977																				48.256	0.000601	0.012185		-0.12213	0.048346		48.256	-0.0101	0.014303		-0.11569	0.0392		48.256	-0.00893	0.030356		-0.21362	0.060734
0.77	0.0447055	0.92	0.0502527	1.01	0.0174847	0.79	0.0211556																				48.384	0.015538	0.008763		-0.12089	0.047264		48.384	-0.03738	0.011116		-0.13084	0.029828		48.384	-0.0466	0.018338		-0.22479	0.058068
0.78	0.0424361	0.9	0.050417	0.92	0.0314024	0.8	0.022597																				48.512	0.010862	0.006678		-0.12716	0.047946		48.512	-0.0167	0.007597		-0.10953	0.028394		48.512	-0.0222	0.015849		-0.23091	0.045036
0.76	0.0435176	0.88	0.0501432	0.98	0.0250269	0.79	0.0215833																				48.64	-0.01582	0.013763		-0.1328	0.043823		48.64	-0.00948	0.005731		-0.11371	0.020837		48.64	-0.0276	0.007513		-0.20829	0.051266
0.74	0.0372983	0.85	0.0505485	0.99	0.0183808	0.79	0.0217559																				48.768	0.002645	0.014214		-0.12724	0.042147		48.768	0.014609	0.012248		-0.12655	0.025879		48.768	0.003876	0.011976		-0.22934	0.054065
0.75	0.0431335	0.87	0.0491284	0.96	0.0216486	0.79	0.0213189																				48.896	-0.01857	0.012457		-0.13192	0.050504		48.896	0.003268	0.009694		-0.11235	0.013154		48.896	-0.01153	0.015587		-0.22475	0.054009
0.73	0.0393474	0.87	0.043952	1	0.0204586	0.79	0.0217139																				49.024	-0.0206	0.026322		-0.13371	0.049317		49.024	-0.01875	0.014764		-0.12169	0.029081		49.024	-0.01251	0.016547		-0.21533	0.049398
0.73	0.0390915	0.88	0.0522267	0.94	0.0233016	0.8	0.0213587																				49.152	0.00544	0.008611		-0.14303	0.053168		49.152	-0.02807	0.009001		-0.13364	0.026503		49.152	-0.01719	0.01059		-0.22122	0.056752
0.75	0.0408078	0.86	0.0494544	0.99	0.0164459	0.8	0.0219279																				49.28	-0.00317	0.009271		-0.12777	0.05019		49.28	-0.02755	0.012723		-0.11533	0.032708		49.28	-0.03891	0.000844		-0.22121	0.05334
0.75	0.0450589	0.84	0.0555692	1	0.0159546	0.79	0.020969																				49.408	0.007606	0.011547		-0.13315	0.04377		49.408	-0.00437	0.006535		-0.10369	0.035099		49.408	-0.02663	0.008853		-0.21704	0.059873
0.79	0.0516962	0.88	0.0548697	0.98	0.0149757	0.78	0.0214813																				49.536	0.018441	0.009188		-0.13972	0.051901		49.536	-0.01347	0.009634		-0.12338	0.034148		49.536	0.006878	0.009473		-0.21506	0.057176
0.76	0.0446212	0.9	0.0656685	1.01	0.0191124	0.79	0.0212228																				49.664	-0.00305	0.009445		-0.13834	0.053901		49.664	-0.01738	0.017477		-0.13126	0.021245		49.664	0.022419	0.020246		-0.20623	0.062997
0.75	0.042787	0.87	0.0508901	1	0.0261352	0.79	0.0207494																				49.792	-0.01033	0.009996		-0.13433	0.053727		49.792	0.005975	0.009712		-0.14468	0.030299		49.792	-0.01107	0.011178		-0.22411	0.048861
0.75	0.035836	0.87	0.0483115	0.98	0.0140843	0.79	0.0218468																				49.92	0.011218	0.016195		-0.13614	0.045476		49.92	-0.01656	0.009586		-0.12316	0.039553		49.92	-0.01329	0.006384		-0.22872	0.051188
0.75	0.0469573	0.85	0.0503459	0.96	0.0185033	0.78	0.0227966																				50.048	-0.00542	0.003412		-0.13834	0.050745		50.048	-0.02763	0.017274		-0.12656	0.023993		50.048	0.000572	0.013871		-0.21852	0.057385
0.77	0.0486641	0.88	0.0498412	0.96	0.018413	0.79	0.0223467																				50.176	-0.00375	0.013874		-0.13683	0.048441		50.176	-0.02805	0.01557		-0.11121	0.044648		50.176	-0.04592	0.037502		-0.24421	0.055884
0.76	0.0413862	0.88	0.0519097	0.98	0.0171552	0.78	0.0234009																				50.304	-0.01201	0.008616		-0.13758	0.053209		50.304	-0.0278	0.006166		-0.11178	0.028879		50.304	-0.00525	0.035757		-0.22448	0.053003
0.76	0.0455365	0.79	0.0743583	1	0.0137481	0.78	0.022428																				50.432	0.003028	0.008887		-0.14991	0.05282		50.432	0.003729	0.004092		-0.12543	0.020923		50.432	-0.02961	0.009125		-0.2242	0.06379
0.76	0.0501098	0.88	0.0504439	1	0.0135309	0.78	0.0230876																				50.56	-0.00167	0.013796		-0.14263	0.050025		50.56	-0.04308	0.010897		-0.11881	0.031094		50.56	-0.01122	0.00787		-0.22756	0.05702
0.76	0.0501273	0.85	0.0449182	0.99	0.0197893	0.79	0.0233321																				50.688	-0.01411	0.020602		-0.13841	0.052941		50.688	-0.02987	0.014326		-0.13938	0.019675		50.688	-0.00457	0.011573		-0.2333	0.048768
0.76	0.0492633	0.82	0.0542361	0.97	0.0122141	0.79	0.0238967																				50.816	-0.01478	0.021466		-0.12311	0.047574		50.816	-0.03114	0.025247		-0.13595	0.026163		50.816	-0.03357	0.012626		-0.22426	0.055681
0.78	0.0530389	0.85	0.0496808	0.98	0.0164251	0.79	0.0219881																				50.944	-0.00287	0.016525		-0.14782	0.057954		50.944	-0.03708	0.013457		-0.13005	0.013163		50.944	-0.03129	0.008657		-0.23849	0.04643
0.75	0.0470812	0.88	0.0539437	1	0.0137492	0.78	0.0218141																				51.072	-0.02417	0.019073		-0.15025	0.050588		51.072	-0.0035	0.01364		-0.12051	0.021171		51.072	-0.01422	0.011017		-0.23039	0.045997
0.76	0.0465396	0.84	0.0588185	0.97	0.0150884	0.78	0.0222265																				51.2	-0.00405	0.010473		-0.14705	0.052451		51.2	-0.01986	0.012515		-0.13251	0.017022		51.2	-0.00427	0.020871		-0.22293	0.050472
0.75	0.0498188	0.85	0.0513522	1.03	0.0184861	0.79	0.0227288																				51.328	-0.01912	0.016581		-0.13178	0.05084		51.328	-0.02547	0.010714		-0.12639	0.016223		51.328	-0.01107	0.008014		-0.21873	0.058171
0.75	0.0394883	0.82	0.0588377	0.96	0.0164698	0.79	0.0208398																				51.456	-0.00176	0.013874		-0.14749	0.056943		51.456	-0.00137	0.005205		-0.12766	0.020765		51.456	-0.02068	0.02336		-0.22753	0.051232
0.69	0.0409233	0.86	0.0522659	1	0.0140996	0.78	0.0223173																				51.584	-0.02624	0.01704		-0.14272	0.04898		51.584	-0.01629	0.004483		-0.14174	0.014136		51.584	-0.02173	0.006866		-0.22772	0.056746
0.73	0.0449298	0.84	0.0556197	0.98	0.0206023	0.79	0.0227271																				51.712	-0.00248	0.018903		-0.1315	0.052653		51.712	-0.03639	0.010691		-0.14261	0.026059		51.712	-0.05163	0.006035		-0.2263	0.052457
0.76	0.0537744	0.83	0.0534872	0.99	0.0116435	0.78	0.0215599																				51.84	-0.01466	0.009282		-0.13639	0.050534		51.84	-0.01536	0.008692		-0.13448	0.019141		51.84	-0.01734	0.001549		-0.22764	0.056038
0.73	0.0422232	0.85	0.0558822	1	0.0157258	0.78	0.022998																				51.968	-0.0214	0.02427		-0.1524	0.05607		51.968	-0.01528	0.015532		-0.13863	0.025797		51.968	-0.03021	0.010872		-0.20158	0.069408
0.73	0.0395796	0.86	0.0553587	0.99	0.0170213	0.78	0.0212627																				52.096	-0.00474	0.008704		-0.13543	0.049339		52.096	-0.00762	0.004082		-0.15194	0.026846		52.096	-0.01758	0.006138		-0.23591	0.051807
0.71	0.0436978	0.85	0.0543507	0.94	0.016029	0.78	0.0235206																				52.224	-0.00577	0.020179		-0.14736	0.050245		52.224	-0.00866	0.004564		-0.12801	0.030354		52.224	-0.03239	0.004092		-0.24957	0.051958
0.75	0.0459175	0.82	0.0555156	0.96	0.0170244	0.78	0.0233356																				52.352	-0.02408	0.022336		-0.13363	0.044719		52.352	-0.02337	0.00514		-0.12379	0.027458		52.352	-0.01713	0.006651		-0.238	0.051988
0.74	0.0442077	0.84	0.0505776	0.98	0.0119924	0.77	0.0198605																				52.48	-0.00849	0.003005		-0.12842	0.045618		52.48	-0.01814	0.011674		-0.14591	0.018842		52.48	-0.01984	0.015734		-0.23771	0.054875
0.72	0.0432134	0.84	0.0484413	0.94	0.0204077	0.78	0.0217126																				52.608	-0.0144	0.022177		-0.13027	0.047838		52.608	-0.01263	0.007178		-0.14386	0.02167		52.608	-0.01815	0.009713		-0.22616	0.056775
0.75	0.0454838	0.88	0.0583974	0.97	0.01237	0.78	0.0207046																				52.736	-0.01236	0.017676		-0.13979	0.053633		52.736	-0.03513	0.031347		-0.1317	0.028166		52.736	-0.01481	0.01303		-0.22857	0.051609
0.73	0.0419624	0.81	0.0511764	0.98	0.0205639	0.77	0.0226119																				52.864	-0.01668	0.013394		-0.14257	0.052755		52.864	-0.02205	0.015655		-0.14689	0.024713		52.864	-0.0204	0.008324		-0.22588	0.049987
0.71	0.0388532	0.83	0.0530624	0.95	0.0185939	0.77	0.0218533																				52.992	-0.02284	0.005272		-0.14323	0.050505		52.992	-0.02817	0.015487		-0.14817	0.010969		52.992	-0.02222	0.023247		-0.2338	0.050994
0.73	0.050619	0.84	0.0489555	0.97	0.00977516	0.78	0.0209254																				53.12	-0.01611	0.021442		-0.11948	0.047454		53.12	-0.03252	0.009628		-0.13611	0.012349		53.12	-0.01069	0.019015		-0.22755	0.052623
0.72	0.0390145	0.87	0.0505382	0.97	0.0123541	0.77	0.0208374																				53.248	-0.02038	0.019904		-0.13054	0.048025		53.248	-0.02038	0.007441		-0.11754	0.034353		53.248	-0.012	0.010763		-0.23303	0.053545
0.72	0.0434293	0.85	0.0546712	0.99	0.013761	0.77	0.0197116																				53.376	-0.00456	0.010599		-0.13908	0.050149		53.376	-0.02145	0.010231		-0.14064	0.021486		53.376	-0.01409	0.004158		-0.2197	0.052474
0.72	0.044149	0.84	0.0505812	0.96	0.0203608	0.77	0.0194803																				53.504	-0.00369	0.014909		-0.13408	0.054785		53.504	-0.01892	0.025242		-0.12731	0.025517		53.504	-0.02312	0.014532		-0.23921	0.049623
0.77	0.0500567	0.85	0.0499394	0.98	0.0143849	0.78	0.0214591																				53.632	0.007194	0.007634		-0.13745	0.046733		53.632	-0.01701	0.009073		-0.1149	0.025192		53.632	-0.01252	0.007878		-0.23962	0.05153
0.75	0.0454875	0.85	0.0565568	0.98	0.0155398	0.76	0.0201037																				53.76	-0.01991	0.017858		-0.14927	0.055089		53.76	-0.01243	0.005781		-0.14687	0.013953		53.76	-0.02135	0.009688		-0.23071	0.054169
0.7	0.0379499	0.84	0.0551357	0.98	0.0174846	0.76	0.020537																				53.888	-0.00411	0.019967		-0.15047	0.054834		53.888	-0.00843	0.016212		-0.14355	0.022976		53.888	-0.01922	0.000675		-0.22583	0.051022
0.71	0.0466136	0.84	0.0544958	0.96	0.0136433	0.77	0.0220062																				54.016	-0.0116	0.018474		-0.13063	0.048442		54.016	-0.01963	0.010095		-0.12669	0.038147		54.016	-0.00433	0.002063		-0.2445	0.045323
0.72	0.0433785	0.82	0.0571257	0.99	0.021897	0.76	0.0195848																				54.144	-0.00164	0.010582		-0.14576	0.050776		54.144	-0.02567	0.018676		-0.13715	0.023014		54.144	-0.01192	0.00534		-0.2151	0.060437
0.73	0.04438	0.86	0.0562779	0.98	0.0109705	0.76	0.0203472																				54.272	-0.01335	0.010687		-0.14151	0.054037		54.272	-0.0285	0.011071		-0.14129	0.022104		54.272	-0.01462	0.011993		-0.2389	0.047857
0.67	0.0372944	0.85	0.0497855	1	0.015738	0.76	0.0206642																				54.4	-0.01028	0.012783		-0.12873	0.044956		54.4	-0.015	0.001939		-0.12093	0.031302		54.4	-0.01545	0.01692		-0.2289	0.050346
0.72	0.0386745	0.81	0.0647033	0.98	0.0102756	0.76	0.0201858																				54.528	-0.02261	0.009549		-0.14255	0.046641		54.528	-0.03004	0.009375		-0.13018	0.021892		54.528	-0.01348	0.005347		-0.23394	0.053077
0.72	0.0469572	0.88	0.0582533	0.98	0.0154273	0.77	0.0201709																				54.656	-0.0077	0.014584		-0.13899	0.051461		54.656	-0.03353	0.009894		-0.13503	0.028608		54.656	-0.00151	0.015286		-0.2414	0.047358
0.72	0.0463767	0.85	0.0509102	0.92	0.0195298	0.77	0.0216835																				54.784	0.003919	0.010644		-0.13514	0.047078		54.784	-0.01209	0.011157		-0.13828	0.013045		54.784	-0.00974	0.02575		-0.23016	0.052533
0.67	0.0383275	0.85	0.0526746	0.96	0.0181187	0.76	0.0203026																				54.912	-0.0158	0.015707		-0.13727	0.051443		54.912	-0.01794	0.012493		-0.13672	0.027068		54.912	-0.01846	0.008773		-0.23275	0.049192
0.72	0.0406434	0.82	0.0564668	0.92	0.0244337	0.76	0.0210877																				55.04	0.008164	0.003874		-0.14615	0.05418		55.04	-0.01062	0.014014		-0.14059	0.025086		55.04	0.000181	0.010124		-0.23496	0.046792
0.73	0.040674	0.86	0.0592946	0.98	0.0140582	0.76	0.0203536																				55.168	-0.01453	0.017644		-0.14055	0.046614		55.168	-0.01564	0.009459		-0.13934	0.035859		55.168	-0.01033	0.005911		-0.25364	0.049828
0.71	0.0400554	0.83	0.0527696	0.91	0.0244572	0.77	0.0204129																				55.296	-0.00855	0.012001		-0.12742	0.047773		55.296	-0.01976	0.013576		-0.14464	0.028609		55.296	-0.02026	0.009481		-0.23422	0.051812
0.74	0.0501777	0.82	0.0478973	0.94	0.0164392	0.76	0.0188203																				55.424	-0.01794	0.010082		-0.13119	0.047103		55.424	-0.01379	0.009748		-0.15448	0.029121		55.424	-0.00108	0.013822		-0.23916	0.050363
0.72	0.0407263	0.86	0.059	0.96	0.0166219	0.75	0.0195122																				55.552	-0.00938	0.01616		-0.12701	0.046708		55.552	-0.03704	0.009275		-0.1333	0.040816		55.552	-0.03341	0.007218		-0.22849	0.051648
0.76	0.0468544	0.85	0.0526548	0.98	0.0168434	0.75	0.0188739																				55.68	-0.01918	0.014817		-0.13899	0.047103		55.68	0.000915	0.015942		-0.13252	0.040269		55.68	-0.00719	0.00772		-0.24424	0.050884
0.68	0.0335257	0.87	0.0537122	0.99	0.02016	0.76	0.0210597																				55.808	-0.01293	0.013097		-0.13565	0.046718		55.808	-0.02017	0.014269		-0.14161	0.031973		55.808	-0.02404	0.014679		-0.23248	0.051993
0.72	0.0393118	0.84	0.0571662	0.97	0.0126858	0.76	0.0203531																				55.936	-0.01332	0.010512		-0.13226	0.048384		55.936	-0.01903	0.015541		-0.13539	0.029284		55.936	-0.02272	0.007942		-0.23293	0.051833
0.75	0.046944	0.82	0.0512141	0.93	0.0175263	0.76	0.0200021																				56.064	-0.01728	0.01621		-0.14054	0.047891		56.064	-0.02614	0.019482		-0.13215	0.045317		56.064	-0.01459	0.009025		-0.23792	0.05263
0.67	0.0357517	0.84	0.0571339	0.97	0.0142404	0.77	0.0210299																				56.192	-0.01779	0.012821		-0.14279	0.049428		56.192	-0.03132	0.010974		-0.1553	0.024158		56.192	-0.01902	0.009573		-0.23144	0.054188
0.75	0.0459242	0.84	0.059658	0.98	0.0163024	0.76	0.0204787																				56.32	-0.01389	0.016237		-0.13278	0.043952		56.32	-0.022	0.014264		-0.15374	0.037485		56.32	-0.02874	0.012791		-0.2373	0.046772
0.7	0.032744	0.84	0.0517043	0.94	0.017279	0.77	0.0204771																				56.448	-0.00434	0.008991		-0.14313	0.051335		56.448	-0.01353	0.020024		-0.13111	0.03453		56.448	-0.03381	0.014079		-0.24123	0.046329
0.7	0.0378535	0.85	0.0599008	1.01	0.0160861	0.76	0.0210182																				56.576	-0.00942	0.010853		-0.13883	0.051197		56.576	-0.03031	0.008956		-0.13045	0.047301		56.576	-0.008	0.003076		-0.24277	0.042272
0.71	0.0392388	0.85	0.0542762	0.98	0.0143554	0.76	0.0207181																				56.704	0.009176	0.007967		-0.1323	0.049086		56.704	-0.02661	0.029858		-0.16056	0.027066		56.704	-0.03648	0.023181		-0.23028	0.051495
0.7	0.04018	0.85	0.0591019	1	0.0222984	0.76	0.0207211																				56.832	-0.03055	0.013209		-0.14521	0.048549		56.832	-0.02575	0.011592		-0.15472	0.024523		56.832	-0.01106	0.004168		-0.24971	0.047448
0.69	0.0352167	0.83	0.056944	0.95	0.0146814	0.75	0.0223105																				56.96	0.00536	0.009793		-0.13316	0.050315		56.96	-0.01364	0.013814		-0.16458	0.024354		56.96	-0.00353	0.01375		-0.24189	0.048961
0.7	0.0360071	0.83	0.0599291	0.98	0.0147641	0.76	0.0201609																				57.088	-0.00128	0.008459		-0.13587	0.051291		57.088	-0.01937	0.009911		-0.15483	0.036418		57.088	-0.01947	0.002543		-0.24381	0.043364
0.7	0.0403793	0.83	0.0590615	1.01	0.0257226	0.76	0.0219416																				57.216	0.012373	0.005544		-0.14214	0.049534		57.216	-0.0192	0.024512		-0.13194	0.037093		57.216	-0.01786	0.00668		-0.23514	0.054501
0.74	0.0470277	0.82	0.0621441	1	0.0126656	0.76	0.0217156																				57.344	-0.01365	0.011501		-0.12848	0.044211		57.344	-0.02448	0.01454		-0.13929	0.035866		57.344	-0.02391	0.011547		-0.23546	0.049835
0.74	0.0465019	0.84	0.0576247	0.99	0.0151379	0.76	0.0209505																				57.472	-0.0105	0.007413		-0.13246	0.045511		57.472	-0.00924	0.017864		-0.15227	0.031376		57.472	-0.00679	0.002587		-0.24155	0.050658
0.71	0.0432612	0.85	0.0596688	1	0.0204464	0.75	0.0220121																				57.6	0.016254	0.014126		-0.14649	0.048577		57.6	-0.02589	0.015649		-0.13709	0.043159		57.6	-0.00821	0.021074		-0.23411	0.049493
0.68	0.0369643	0.83	0.0557183	0.98	0.0141703	0.75	0.02296																				57.728	-0.02154	0.017148		-0.12134	0.041996		57.728	-0.01862	0.01305		-0.14578	0.028486		57.728	-0.02297	0.010524		-0.23418	0.04715
0.71	0.0468559	0.84	0.0595694	0.95	0.0182692	0.75	0.0211429																				57.856	-0.00491	0.013352		-0.1458	0.050758		57.856	-0.02889	0.021311		-0.12792	0.033539		57.856	-0.02059	0.022711		-0.23403	0.049978
0.67	0.0336746	0.79	0.0632932	0.93	0.0199244	0.77	0.0215596																				57.984	-0.01532	0.019671		-0.14379	0.049433		57.984	-0.01726	0.013881		-0.15706	0.025575		57.984	-0.02308	0.016034		-0.24275	0.048542
0.71	0.0406382	0.81	0.0573286	0.95	0.0166574	0.76	0.0227466																				58.112	-0.02168	0.014914		-0.14186	0.053115		58.112	-0.00388	0.015844		-0.14724	0.024498		58.112	-0.00316	0.013963		-0.23392	0.051278
0.7	0.0360961	0.84	0.0627652	0.98	0.0180472	0.76	0.0206302																				58.24	-0.00758	0.015274		-0.13702	0.052413		58.24	-0.03602	0.01432		-0.15288	0.027539		58.24	-0.02411	0.007365		-0.25758	0.044787
0.71	0.0424722	0.83	0.0595479	0.99	0.0172444	0.76	0.0213996																				58.368	-0.01136	0.016136		-0.12835	0.044834		58.368	-0.01753	0.019393		-0.16024	0.012155		58.368	-0.04021	0.012244		-0.24216	0.050671
0.7	0.0373304	0.84	0.0574684	0.95	0.0186417	0.76	0.0220378																				58.496	-0.00061	0.015341		-0.13137	0.047416		58.496	-0.02945	0.017406		-0.1457	0.050959		58.496	-0.01753	0.015746		-0.2422	0.047412
0.69	0.0361103	0.88	0.0650435	0.98	0.0152555	0.76	0.0212721																				58.624	-0.0287	0.022244		-0.13327	0.049264		58.624	-0.03251	0.026178		-0.14941	0.046488		58.624	-0.03576	0.019997		-0.2429	0.051258
0.71	0.0390725	0.86	0.0607855	0.95	0.0217462	0.76	0.0210538																				58.752	-0.0174	0.006028		-0.14197	0.05071		58.752	-0.02317	0.014917		-0.16334	0.033233		58.752	-0.01825	0.013427		-0.24047	0.050998
0.72	0.0444792	0.81	0.0555975	0.96	0.0134442	0.75	0.022372																				58.88	-0.00241	0.007725		-0.14644	0.056799		58.88	-0.03645	0.011608		-0.14629	0.033546		58.88	-0.02158	0.018363		-0.23407	0.050228
0.72	0.0420459	0.83	0.055218	0.96	0.0138606	0.75	0.0235921																				59.008	0.004339	0.014234		-0.126	0.042853		59.008	-0.03073	0.015507		-0.15323	0.022435		59.008	-0.03547	0.011363		-0.23963	0.05105
0.68	0.0322785	0.8	0.0536336	0.94	0.0173634	0.76	0.0222781																				59.136	-0.01989	0.011994		-0.13639	0.051702		59.136	-0.01019	0.024818		-0.16181	0.038247		59.136	-0.0304	0.009997		-0.24583	0.047945
0.67	0.033373	0.82	0.0544161	0.95	0.0198005	0.76	0.0216653																				59.264	-0.01162	0.014112		-0.14282	0.050967		59.264	-0.05203	0.012112		-0.16556	0.027979		59.264	-0.02925	0.022352		-0.24903	0.04947
0.69	0.0314714	0.82	0.0581986	1.01	0.0172594	0.76	0.0209759																				59.392	-0.02078	0.008605		-0.13442	0.046404		59.392	-0.017	0.011732		-0.15475	0.042236		59.392	-0.02143	0.011365		-0.2344	0.048045
0.7	0.0366709	0.86	0.0619566	1.03	0.0210822	0.75	0.0208693																				59.52	-0.00635	0.012196		-0.13532	0.051998		59.52	-0.02107	0.015787		-0.1375	0.043383		59.52	-0.01861	0.014825		-0.24951	0.042133
0.72	0.0416819	0.85	0.0570608	0.98	0.0101769	0.75	0.0202706																				59.648	-0.01337	0.020558		-0.14642	0.052472		59.648	-0.0325	0.014524		-0.16548	0.02727		59.648	-0.00781	0.012298		-0.25104	0.046264
0.66	0.0324308	0.82	0.0604807	1.01	0.0216628	0.75	0.0204349																				59.776	-0.02991	0.01679		-0.14088	0.048915		59.776	-0.01944	0.01023		-0.1419	0.045076		59.776	-0.02437	0.011395		-0.24948	0.048011
0.67	0.0350058	0.78	0.0710712	0.98	0.0196464	0.75	0.0205749																				59.904	0.002888	0.005713		-0.14487	0.056425		59.904	-0.02621	0.007523		-0.14985	0.039239		59.904	-0.01967	0.014307		-0.25169	0.042029
0.73	0.0434018	0.78	0.0648412	0.96	0.0117255	0.74	0.0195996																				60.032	-0.01834	0.010783		-0.14292	0.050345		60.032	-0.01993	0.013972		-0.15444	0.01034		60.032	-0.01234	0.007139		-0.2358	0.050532
0.67	0.0325961	0.81	0.0583391	0.99	0.0168864	0.75	0.0193989																				60.16	-0.00736	0.010428		-0.13438	0.053759		60.16	-0.02671	0.018574		-0.1537	0.048147		60.16	-0.02327	0.012534		-0.25824	0.039746
0.73	0.0449563	0.85	0.0597027	0.97	0.0242947	0.76	0.019653
0.69	0.0398593	0.87	0.0661436	0.94	0.0265271	0.74	0.020583
0.66	0.0373101	0.83	0.0608719	0.96	0.0113505	0.75	0.0195974
0.7	0.0357924	0.83	0.0622461	0.91	0.0264555	0.75	0.020632
0.7	0.0433397	0.8	0.0536713	1.01	0.026113	0.74	0.0209528
0.7	0.036458	0.81	0.0600772	1	0.0159926	0.74	0.0181838
0.71	0.0438925	0.81	0.0543987	1.01	0.0235568	0.74	0.018347
0.67	0.037062	0.81	0.0572744	0.96	0.0152625	0.75	0.0179936
0.72	0.0437986	0.84	0.0559265	0.97	0.0185634	0.76	0.0209579
0.68	0.0354398	0.81	0.0613132	0.98	0.0179416	0.75	0.0185599
0.69	0.0342262	0.81	0.0570773	0.94	0.018264	0.74	0.0189711
0.7	0.0317632	0.84	0.0654039	0.97	0.0213927	0.75	0.018753
0.69	0.0319363	0.81	0.0579122	0.95	0.0161252	0.76	0.0194818
0.68	0.034641	0.83	0.0617735	0.96	0.0197192	0.74	0.0177464
0.7	0.0355362	0.85	0.0581003	0.94	0.0210004	0.76	0.0183779
0.69	0.0338209	0.79	0.058945	0.95	0.0199632	0.75	0.0167225
0.7	0.0431983	0.79	0.0518924	0.92	0.0203932	0.75	0.0170768
0.72	0.043804	0.79	0.0589513	0.96	0.0122721	0.74	0.0167959
0.7	0.0425359	0.83	0.061642	0.93	0.0255582	0.75	0.0170279
0.68	0.0396583	0.81	0.0588612	1	0.021253	0.75	0.0159241
0.68	0.0373595	0.8	0.0542927	0.91	0.0220463	0.74	0.016709
0.7	0.0373989	0.79	0.0565197	0.95	0.0161085	0.73	0.0165717
0.67	0.0347642	0.8	0.0553006	0.98	0.016203	0.76	0.0173131
0.73	0.0434589	0.84	0.0581238	0.98	0.0149504	0.74	0.0158887
0.69	0.0329104	0.81	0.0652277	0.92	0.0275776	0.74	0.0168894
0.67	0.0349075	0.82	0.061117	0.98	0.0158275	0.74	0.0174045
0.68	0.0311077	0.78	0.0670279	0.93	0.0211741	0.75	0.0171611
0.67	0.0365505	0.84	0.0589378	0.95	0.0157915	0.74	0.0175335
0.69	0.0374096	0.8	0.0621332	0.97	0.0207038	0.75	0.0165788
0.64	0.0286708	0.79	0.0487736	0.96	0.0218744	0.74	0.0158836
0.68	0.0343975	0.79	0.0551336	0.97	0.0225244	0.74	0.0160454
0.69	0.0333297	0.82	0.0553918	0.97	0.0202808	0.74	0.0163913
0.74	0.050623	0.8	0.0555511	0.95	0.016638	0.75	0.0166884
0.68	0.0327744	0.78	0.0625419	0.96	0.0220681	0.75	0.0171528
0.7	0.0407241	0.8	0.0608138	0.98	0.0193165	0.75	0.0173593
0.66	0.0342213	0.77	0.0653748	0.96	0.020846	0.74	0.0167851
0.69	0.0353119	0.82	0.0509178	0.97	0.0154417	0.75	0.0170079
0.66	0.0333329	0.82	0.0555411	0.98	0.0161694	0.74	0.0167364
0.65	0.0343787	0.8	0.0573686	0.99	0.0158027	0.74	0.0167947
0.65	0.0310562	0.8	0.0525223	0.9	0.0206096	0.75	0.0159821
0.66	0.0371481	0.81	0.0543012	0.94	0.0192249	0.74	0.0180968
0.7	0.0426895	0.82	0.0586685	0.97	0.0190823	0.72	0.018093
0.64	0.0315709	0.83	0.0607263	0.97	0.012204	0.73	0.0184212
0.68	0.0375255	0.77	0.0568326	0.92	0.0186689	0.73	0.0174676
0.7	0.0426079	0.84	0.0544298	0.93	0.0167324	0.75	0.0188475
0.69	0.0394897	0.82	0.0591397	0.97	0.015746	0.74	0.0177564
0.68	0.0347163	0.8	0.0511739	0.95	0.0178848	0.73	0.0192852
0.68	0.0335521	0.74	0.0696266	0.95	0.0167204	0.74	0.0196497
0.67	0.0342312	0.77	0.0589737	0.94	0.0156943	0.73	0.019315
0.7	0.0425279	0.81	0.0545983	0.92	0.0228165	0.73	0.0194524
0.65	0.0310204	0.81	0.0544437	0.97	0.0200354	0.74	0.0192811
0.67	0.0311323	0.79	0.0601554	0.9	0.0300294	0.73	0.0193241
0.65	0.0340842	0.8	0.0540522	0.99	0.0281203	0.74	0.0185792
0.67	0.0376178	0.8	0.0578227	0.96	0.0190358	0.72	0.0201966
0.69	0.0468791	0.82	0.0579168	0.96	0.0190676	0.74	0.0195046
0.66	0.0450209	0.84	0.0664046	0.98	0.0181163	0.74	0.0188993
0.69	0.0396319	0.78	0.059595	0.95	0.0152726	0.73	0.0190805
0.67	0.038296	0.85	0.0593924	0.98	0.021676	0.74	0.0192263
0.64	0.0344614	0.76	0.0581842	0.94	0.0174541	0.75	0.0190359
0.67	0.0473574	0.79	0.0663975	0.96	0.0151251	0.75	0.0185392
0.66	0.0407829	0.77	0.0571868	0.91	0.0203182	0.73	0.0197499
0.67	0.0358558	0.8	0.0589522	0.94	0.0152489	0.74	0.018519
0.69	0.0400027	0.8	0.0573387	0.96	0.0183408	0.73	0.0178206
0.7	0.0448714	0.77	0.0587655	0.93	0.0127374	0.72	0.0179182
0.73	0.0432384	0.8	0.0568538	0.93	0.0194458	0.73	0.0186353
0.65	0.0344782	0.8	0.0594433	0.96	0.0195795	0.73	0.0186391
0.67	0.0375866	0.77	0.0581937	0.96	0.0157279	0.74	0.0188402
0.64	0.0326878	0.82	0.0591519	0.93	0.0188548	0.73	0.0199519
0.66	0.0289378	0.79	0.0740464	0.96	0.0186381	0.73	0.0184655
0.68	0.0380908	0.81	0.0533925	0.95	0.015812	0.73	0.0194366
0.64	0.0288414	0.78	0.0671811	0.94	0.0211743	0.73	0.0205023
0.71	0.0414596	0.74	0.0634566	0.93	0.0192155	0.73	0.0190449
0.66	0.0330494	0.73	0.0742449	0.94	0.0187442	0.74	0.0166077
0.69	0.0470834	0.78	0.0576129	1.01	0.0290207	0.73	0.0191273
0.64	0.0328862	0.76	0.0674733	0.96	0.0200072	0.73	0.0179882
0.64	0.0303442	0.78	0.0615992	0.95	0.0115179	0.72	0.0184953
0.68	0.0407542	0.75	0.0626849	0.94	0.017169	0.73	0.0180451
0.64	0.0373285	0.8	0.0535007	0.95	0.0184894	0.73	0.0187826
0.66	0.033249	0.75	0.0765104	0.94	0.0181511	0.73	0.0171124
0.68	0.0400425	0.76	0.0519372	0.91	0.0214396	0.73	0.0175864
0.68	0.0375531	0.76	0.0557143	0.92	0.0187344	0.72	0.0184604
0.64	0.0315319	0.79	0.060442	0.96	0.0130292	0.73	0.0185877
0.64	0.0309794	0.73	0.0720744	0.95	0.0158671	0.72	0.0180632
0.63	0.0332349	0.75	0.0604525	0.92	0.0167742	0.72	0.0192378
0.67	0.0350731	0.78	0.0599869	0.92	0.0163676	0.72	0.0195569
0.63	0.0276183	0.75	0.0615611	0.88	0.0246083	0.73	0.0185911
0.6	0.0283975	0.77	0.0600373	0.97	0.0182758	0.72	0.0200482
0.7	0.0417206	0.76	0.0656854	0.93	0.0222406	0.73	0.0203577
0.64	0.0348584	0.77	0.0649749	0.97	0.0168158	0.73	0.0193782
0.64	0.0302893	0.76	0.0634325	0.95	0.017805	0.72	0.018545
0.64	0.0379308	0.8	0.0560419	0.95	0.0157063	0.73	0.018584
0.65	0.0289116	0.74	0.0691242	0.98	0.026502	0.73	0.0182032
0.64	0.0374096	0.74	0.0788787	0.92	0.0223601	0.72	0.0206498
0.63	0.028954	0.75	0.0678479	0.94	0.0187529	0.73	0.0189046
0.6	0.0280473	0.77	0.0612379	0.96	0.0167525	0.72	0.0173412
0.67	0.0337925	0.78	0.0610116	0.93	0.0227873	0.72	0.0191258
0.6	0.0261387	0.75	0.0606933	0.96	0.0270234	0.71	0.0195078
0.67	0.0374176	0.75	0.0705154	0.97	0.0155032	0.73	0.0188347
0.69	0.0471877	0.77	0.0667402	0.96	0.0197017	0.73	0.0182083
0.69	0.0414592	0.74	0.0743268	0.96	0.019219	0.71	0.0184353
0.63	0.0320266	0.79	0.064183	0.98	0.0202172	0.72	0.0188536
0.64	0.0309125	0.75	0.0719389	0.97	0.0167552	0.71	0.0202746
0.63	0.0300129	0.79	0.0585916	0.96	0.0221309	0.7	0.0187991
0.66	0.0369417	0.81	0.0600361	0.96	0.019433	0.72	0.0183507
0.69	0.042397	0.72	0.0761328	0.96	0.0216027	0.71	0.0192384
0.66	0.0332282	0.78	0.0608005	0.92	0.0193267	0.73	0.0205196
0.65	0.0300084	0.78	0.058481	0.91	0.0155228	0.72	0.0181159
0.65	0.0367126	0.77	0.0564006	0.92	0.0157528	0.71	0.0187794
0.68	0.0376022	0.77	0.0660708	0.97	0.0118283	0.72	0.0206793
0.63	0.0356474	0.77	0.0618959	0.92	0.0173086	0.71	0.0191547
0.62	0.0351706	0.71	0.0854132	0.95	0.0160316	0.74	0.0190101
0.66	0.0413939	0.79	0.056153	0.96	0.0182981	0.72	0.0204534
0.68	0.0406854	0.77	0.0604715	0.93	0.0196119	0.72	0.018694
0.65	0.0332714	0.73	0.0757167	0.95	0.0149118	0.71	0.0194123
0.63	0.0309191	0.74	0.0637157	0.89	0.0248346	0.72	0.0188488
0.63	0.0328023	0.75	0.0620237	0.95	0.0226724	0.72	0.017338
0.65	0.0323946	0.79	0.0573659	0.98	0.0207665	0.72	0.0194724
0.66	0.0409608	0.77	0.0629776	0.97	0.0157083	0.71	0.0192143
0.65	0.0342412	0.76	0.0759754	0.96	0.0194898	0.73	0.0189435
0.61	0.034586	0.72	0.0735158	0.93	0.0142723	0.72	0.0196178
0.63	0.0315029	0.76	0.0592082	0.96	0.0220704	0.72	0.0193874
0.65	0.03156	0.76	0.0589543	0.92	0.0168944	0.71	0.0182273
0.62	0.0316253	0.73	0.0722301	0.91	0.0156841	0.71	0.0191649
0.67	0.0401559	0.74	0.0674857	0.91	0.0210159	0.71	0.0198467
0.65	0.0367223	0.73	0.0729044	0.94	0.0183948	0.73	0.0197272
0.6	0.0352887	0.72	0.0743789	0.96	0.0232174	0.73	0.0193423
0.62	0.0341476	0.74	0.0525936	0.93	0.0246378	0.72	0.0194226
0.61	0.0342512	0.76	0.068878	0.92	0.0245831	0.72	0.0196543
0.61	0.0292077	0.75	0.0613573	0.96	0.0209405	0.72	0.019076
0.65	0.0410705	0.78	0.061967	0.94	0.0143668	0.71	0.0192752
0.61	0.0267319	0.77	0.0557483	0.93	0.0150591	0.72	0.0195804
0.62	0.0385959	0.74	0.060148	0.91	0.0202666	0.71	0.0210453
0.67	0.0433997	0.77	0.0570757	0.93	0.0253135	0.72	0.0206905
0.64	0.0342199	0.78	0.0575423	0.93	0.0204805	0.73	0.020309
0.65	0.0317477	0.71	0.0702677	0.93	0.0213505	0.71	0.0194325
0.61	0.0340467	0.74	0.0765358	0.95	0.0190982	0.72	0.0197022
0.62	0.0273167	0.74	0.0683301	0.94	0.0165528	0.71	0.020162
0.66	0.0382844	0.72	0.0669722	0.92	0.014074	0.72	0.0183385
0.63	0.0390173	0.73	0.0613135	0.9	0.0178561	0.72	0.0196968
0.64	0.0300294	0.74	0.0703044	0.96	0.0233859	0.71	0.0212323
0.64	0.0388731	0.73	0.0562445	0.94	0.0239908	0.72	0.0180884
0.64	0.0331451	0.73	0.0683841	0.93	0.0188389	0.7	0.0193294
0.63	0.0319974	0.7	0.0727408	0.91	0.0247456	0.71	0.0190755
0.64	0.0403603	0.74	0.0643704	0.92	0.0239186	0.7	0.0208898
0.6	0.0348174	0.71	0.0866905	0.9	0.0208879	0.72	0.0199564
0.63	0.0421949	0.78	0.057541	0.91	0.0154078	0.72	0.0194358
0.61	0.0421769	0.75	0.0672506	0.94	0.0238211	0.71	0.0209003
0.62	0.035839	0.73	0.063456	0.94	0.0229429	0.72	0.0195139
0.6	0.0346237	0.74	0.0670107	0.93	0.0206254	0.72	0.0186617
0.63	0.0347517	0.76	0.0581079	0.95	0.0251878	0.72	0.0200318
0.61	0.0302694	0.74	0.0703304	0.96	0.0230125	0.72	0.0190354
0.57	0.0300367	0.77	0.0623482	0.92	0.0165498	0.71	0.0185949
0.61	0.0307052	0.73	0.0714323	0.91	0.0282043	0.7	0.0195256
0.64	0.0384944	0.71	0.086372	0.91	0.0186414	0.71	0.0176349
0.63	0.0367488	0.74	0.0655595	0.91	0.020601	0.71	0.0198103
0.65	0.0400531	0.72	0.0717981	0.91	0.0267398	0.71	0.0193413
0.64	0.0347035	0.74	0.0644114	0.92	0.0238691	0.7	0.0204539
0.61	0.0360099	0.71	0.0714306	0.92	0.0176442	0.7	0.0194472
0.6	0.028479	0.72	0.0648883	0.96	0.025441	0.7	0.0205669
0.63	0.0401777	0.74	0.0646373	0.96	0.0245004	0.71	0.019469
0.59	0.0246785	0.71	0.0638981	0.9	0.0185747	0.71	0.0203722
0.61	0.0337896	0.74	0.0675083	0.92	0.0249465	0.71	0.0201484
0.62	0.039562	0.74	0.0574686	0.91	0.0204836	0.7	0.0193181
0.6	0.0266031	0.72	0.0818718	0.9	0.0211469	0.72	0.0198615
0.62	0.0345041	0.78	0.0591318	0.94	0.0195237	0.72	0.0197509
0.6	0.0287944	0.72	0.0674692	0.93	0.0188735	0.7	0.0200963
0.62	0.031014	0.72	0.0681921	0.9	0.0243349	0.69	0.0204564
0.6	0.024499	0.72	0.0741333	0.92	0.023713	0.7	0.0199254
0.59	0.0281601	0.75	0.0681043	0.92	0.0186736	0.72	0.019634
0.64	0.0406435	0.71	0.0758407	0.92	0.0165948	0.71	0.0194334
0.62	0.0317603	0.75	0.0547874	0.94	0.0244006	0.69	0.0190797
0.57	0.02604	0.75	0.0581461	0.93	0.017858	0.71	0.0195001
0.63	0.0358683	0.73	0.0710995	0.95	0.0276105	0.69	0.0197099

## Sheet: Figure 3
Figure 3																		Figure3b
Figure 3 a																			100 uM	1 uM	0.2 uM	0.1 uM	0.05 uM
0 uM			0.05 uM			0.1 uM			0.2 uM			1 uM			100 uM
time ON (s)	dF		time ON (s)	F		time ON (s)	F		time ON (s)	F		time ON (s)	dF		time ON (s)	dF			tau ON (ms)
-0.99	-5.79656		-0.99	454.003		-0.99	390.673		-1	194.86		-0.99	3.50354		-2	5.09364			51.2033	75.3057	53.3419	230.293	448.41
-0.979	-5.66186		-0.979	448.354		-0.979	396.7		-0.99	189.787		-0.979	5.79543		-1.99	3.5174			31.2788	70.1882	51.635	275.005	171.6
-0.968	-3.69941		-0.968	448.628		-0.968	393.559		-0.98	195.312		-0.968	1.53429		-1.98	-24.0576			42.7464	73.1395	65.4896	236.474	410.172
-0.957	-6.45684		-0.957	454.013		-0.957	391.574		-0.97	192.995		-0.957	4.10701		-1.97	22.1249			36.2978	80.4136	131.56	277.223	308.195
-0.946	-5.93626		-0.946	441.611		-0.946	393.9		-0.96	193.87		-0.946	-0.72549		-1.96	-0.11385			35.0963	50.2694	73.8111	294.655
-0.935	5.73631		-0.935	437.638		-0.935	394.069		-0.95	192.709		-0.935	1.31917		-1.95	14.2724			53.3624	58.1328	110.645	189.1
-0.924	-8.95586		-0.924	446.267		-0.924	389.077		-0.94	201.395		-0.924	2.76152		-1.94	-13.7626			39.6515	71.8819		231.278
-0.913	-3.82442		-0.913	452.072		-0.913	385.103		-0.93	195.466		-0.913	-3.60295		-1.93	18.7549			60.8924	88.0468
-0.902	-8.09434		-0.902	446.489		-0.902	397.816		-0.92	199.66		-0.902	-0.73863		-1.92	8.3199			40.5579	57.0373
-0.891	-0.01102		-0.891	448.104		-0.891	384.753		-0.91	195.757		-0.891	4.44258		-1.91	11.6387
-0.88	-4.1192		-0.88	447.183		-0.88	404.696		-0.9	197.885		-0.88	6.49195		-1.9	-13.7188			tau OFF (ms)
-0.869	-5.66062		-0.869	460.843		-0.869	393.193		-0.89	196.062		-0.869	-3.76285		-1.89	7.66989			450.248	375.375	554.477	398.581	588.028
-0.858	-4.1878		-0.858	449.781		-0.858	390.331		-0.88	194.955		-0.858	-1.07191		-1.88	12.5149			308.518	737.844	421.87	472.322	266.141
-0.847	-2.87185		-0.847	465.829		-0.847	389.7		-0.87	196.331		-0.847	2.46014		-1.87	0.83241			268.637	381.519	257.281	324.191	637.064
-0.836	-0.9094		-0.836	458.666		-0.836	393.31		-0.86	199.99		-0.836	4.14366		-1.86	-4.30136			353.857	414.353	357.028	482.3	666.578
-0.825	-1.31883		-0.825	447.645		-0.825	396.935		-0.85	197.523		-0.825	11.99		-1.85	2.85864			345.71	572.148	378.931	775.855
-0.814	-2.75988		-0.814	443.222		-0.814	393.373		-0.84	197.383		-0.814	-3.09239		-1.84	10.7061			265.245	712.86	399.106	352.088
-0.803	-5.23505		-0.803	458.996		-0.803	387.638		-0.83	195.838		-0.803	1.13916		-1.83	-2.01135			264.606	339.605		413.65
-0.792	-3.49898		-0.792	454.326		-0.792	391.086		-0.82	195.788		-0.792	-4.7918		-1.82	-1.31135			360.438	239.498
-0.781	-5.6614		-0.781	465.666		-0.781	391.709		-0.81	196.927		-0.781	0.27258		-1.81	-3.18135			286.854	226.927
-0.77	-0.79108		-0.77	449.517		-0.77	382.101		-0.8	194.946		-0.77	-7.31607		-1.8	0.32491
-0.759	-4.21776		-0.759	448.218		-0.759	395.803		-0.79	197.25		-0.759	4.45584		-1.79	-21.3801			–df/F (rel.)
-0.748	-3.29018		-0.748	449.451		-0.748	394.402		-0.78	196.435		-0.748	6.21592		-1.78	-14.9713			0.474496	0.43022	0.71393	0.293159	0.236968
-0.737	-4.98761		-0.737	440.885		-0.737	390.112		-0.77	201.172		-0.737	-5.55371		-1.77	17.4399			0.485555	0.663672	0.55249	0.100059	0.0718739
-0.726	-6.00766		-0.726	454.847		-0.726	391.417		-0.76	199.435		-0.726	-13.7172		-1.76	-5.3976			0.37558	0.437054	0.408289	0.180968	0.204605
-0.715	-7.59621		-0.715	449.145		-0.715	385.502		-0.75	200.755		-0.715	1.72856		-1.75	-7.22384			0.588096	0.322752	0.333283	0.531515	0.0991053
-0.704	-7.26201		-0.704	463.413		-0.704	380.83		-0.74	194.542		-0.704	-1.22451		-1.74	15.5974			0.620508	0.469805	0.356618	0.24604
-0.693	-1.26844		-0.693	464.711		-0.693	388.263		-0.73	194.728		-0.693	2.95413		-1.73	-12.4963			0.255712	0.428631	0.28627	0.191356
-0.682	0.74201		-0.682	451.603		-0.682	389.718		-0.72	196.887		-0.682	-0.95579		-1.72	13.9799			0.453686	0.516279		0.135449
-0.671	-9.18479		-0.671	456.482		-0.671	400.452		-0.71	201.088		-0.671	-2.96171		-1.71	4.32741			0.376818	0.188615
-0.66	0.87003		-0.66	464.635		-0.66	394.723		-0.7	197.253		-0.66	0.00763529		-1.7	8.8099			0.275525	0.442226
-0.649	-5.93376		-0.649	461.163		-0.649	393.225		-0.69	190.014		-0.649	2.25257		-1.69	-3.16136
-0.638	-2.77657		-0.638	450.475		-0.638	397.795		-0.68	203.507		-0.638	-5.14266		-1.68	-13.3638
-0.627	-6.34487		-0.627	442.493		-0.627	379.255		-0.67	196.83		-0.627	9.89297		-1.67	22.3324
-0.616	-4.93167		-0.616	458.503		-0.616	386.584		-0.66	195.592		-0.616	0.91177		-1.66	18.5236
-0.605	-4.05797		-0.605	454.329		-0.605	401.678		-0.65	195.746		-0.605	-0.88601		-1.65	13.1411
-0.594	-5.08027		-0.594	457.76		-0.594	392.471		-0.64	196.303		-0.594	7.42064		-1.64	-0.36761
-0.583	3.92743		-0.583	443.114		-0.583	394.902		-0.63	203.612		-0.583	3.2641		-1.63	-8.47135
-0.572	-9.79275		-0.572	449.833		-0.572	388.971		-0.62	194.155		-0.572	8.37864		-1.62	-9.91634
-0.561	-4.05855		-0.561	451.159		-0.561	389.428		-0.61	196.69		-0.561	7.94927		-1.61	-15.4413
-0.55	-13.057		-0.55	453.534		-0.55	393.518		-0.6	190.732		-0.55	5.88659		-1.6	-7.63636
-0.539	1.04072		-0.539	443.701		-0.539	381.262		-0.59	191.662		-0.539	4.40012		-1.59	6.17239
-0.528	-4.09508		-0.528	452.77		-0.528	383.516		-0.58	201.658		-0.528	-2.44582		-1.58	12.5399
-0.517	2.643		-0.517	456.527		-0.517	397.773		-0.57	193.646		-0.517	-2.43587		-1.57	-15.0513
-0.506	7.8237		-0.506	447.347		-0.506	385.872		-0.56	204.807		-0.506	-12.4888		-1.56	-1.7951
-0.495	-2.89192		-0.495	456.066		-0.495	387.878		-0.55	197.965		-0.495	13.3979		-1.55	7.94365
-0.484	1.67609		-0.484	468.635		-0.484	386.394		-0.54	193.227		-0.484	0.82792		-1.54	-21.2264
-0.473	-1.53546		-0.473	444.76		-0.473	389.754		-0.53	193.997		-0.473	-6.13632		-1.53	15.1161
-0.462	-8.94601		-0.462	446.76		-0.462	389.366		-0.52	193.871		-0.462	-2.20378		-1.52	-17.8589
-0.451	-6.30119		-0.451	448.67		-0.451	391.907		-0.51	196.524		-0.451	-2.69289		-1.51	-21.5964
-0.44	-0.81611		-0.44	458.958		-0.44	389.805		-0.5	193.484		-0.44	6.72591		-1.5	8.0499
-0.429	-5.83704		-0.429	435.451		-0.429	385.034		-0.49	191.935		-0.429	-1.98076		-1.49	-11.0576
-0.418	-3.38509		-0.418	467.86		-0.418	398.551		-0.48	201.65		-0.418	7.7263		-1.48	10.3486
-0.407	-5.13252		-0.407	462.402		-0.407	391.218		-0.47	197.768		-0.407	2.81512		-1.47	-4.08136
-0.396	1.04131		-0.396	452.228		-0.396	388.7		-0.46	199.585		-0.396	14.3669		-1.46	-7.84636
-0.385	-1.11412		-0.385	462.923		-0.385	391.32		-0.45	198.018		-0.385	-1.44973		-1.45	1.88741
-0.374	-2.94254		-0.374	453.468		-0.374	388.604		-0.44	195.699		-0.374	-4.46925		-1.44	4.55241
-0.363	-7.95347		-0.363	466.701		-0.363	385.649		-0.43	196.315		-0.363	0.56422		-1.43	-15.9601
-0.352	6.49473		-0.352	452.913		-0.352	397.686		-0.42	194.961		-0.352	-0.23011		-1.42	8.24115
-0.341	-3.99245		-0.341	448.208		-0.341	395.116		-0.41	197.398		-0.341	-11.1276		-1.41	5.25865
-0.33	-1.41424		-0.33	446.84		-0.33	391.461		-0.4	197.273		-0.33	-9.97496		-1.4	0.13615
-0.319	0.2532		-0.319	467.913		-0.319	380.716		-0.39	197.782		-0.319	1.1618		-1.39	-12.1126
-0.308	2.12553		-0.308	442.822		-0.308	399.264		-0.38	189.664		-0.308	-0.72953		-1.38	3.35115
-0.297	-1.08827		-0.297	454.392		-0.297	390.084		-0.37	196.562		-0.297	2.46253		-1.37	-6.38011
-0.286	-1.07133		-0.286	460.437		-0.286	382.417		-0.36	192.16		-0.286	-5.04843		-1.36	16.9574
-0.275	-4.25638		-0.275	449.777		-0.275	397.01		-0.35	195.948		-0.275	8.92083		-1.35	15.6824
-0.264	2.06682		-0.264	461.892		-0.264	404.472		-0.34	187.755		-0.264	2.36185		-1.34	25.3961
-0.253	-7.54836		-0.253	456.774		-0.253	389.706		-0.33	189.89		-0.253	6.20169		-1.33	-10.5214
-0.242	-8.08491		-0.242	452.027		-0.242	386.525		-0.32	190.026		-0.242	2.94346		-1.32	9.95115
-0.231	-0.94296		-0.231	456.874		-0.231	392.991		-0.31	195.888		-0.231	0.63692		-1.31	-0.88634
-0.22	0.93237		-0.22	431.927		-0.22	384.404		-0.3	196.133		-0.22	4.34259		-1.3	-1.12135
-0.209	-6.09181		-0.209	448.642		-0.209	397.308		-0.29	191.567		-0.209	0.60106		-1.29	8.97615
-0.198	1.50801		-0.198	451.44		-0.198	395.702		-0.28	192.879		-0.198	0.09503		-1.28	-5.02386
-0.187	-6.43216		-0.187	455.211		-0.187	385.206		-0.27	194.635		-0.187	5.24292		-1.27	3.64115
-0.176	-12.4462		-0.176	452.923		-0.176	381.318		-0.26	193.942		-0.176	2.02761		-1.26	-0.32635
-0.165	-1.24501		-0.165	448.531		-0.165	380.591		-0.25	194.453		-0.165	-8.77165		-1.25	7.93865
-0.154	-0.82131		-0.154	454.114		-0.154	383.571		-0.24	192.607		-0.154	-2.796		-1.24	-13.6589
-0.143	-4.03887		-0.143	441.812		-0.143	402.823		-0.23	196.798		-0.143	-1.75178		-1.23	10.3724
-0.132	-2.86329		-0.132	437.447		-0.132	396.046		-0.22	194.788		-0.132	-3.35874		-1.22	2.6799
-0.121	-0.80771		-0.121	442.544		-0.121	387.402		-0.21	195.653		-0.121	1.14881		-1.21	-14.0464
-0.11	-5.50702		-0.11	458.135		-0.11	381.986		-0.2	196.255		-0.11	0.05415		-1.2	22.2624
-0.099	3.73731		-0.099	440.593		-0.099	388.757		-0.19	189.492		-0.099	12.5122		-1.19	2.66114
-0.088	-16.9876		-0.088	452.916		-0.088	394.508		-0.18	195.418		-0.088	-3.67728		-1.18	-1.05009
-0.077	-0.76392		-0.077	449.069		-0.077	396.961		-0.17	193.748		-0.077	-2.02937		-1.17	-5.9276
-0.066	-8.65597		-0.066	452.836		-0.066	392.325		-0.16	197.407		-0.066	4.87472		-1.16	14.1399
-0.055	1.92548		-0.055	453.489		-0.055	390.308		-0.15	197.527		-0.055	3.6099		-1.15	-13.0926
-0.044	-3.06995		-0.044	458.572		-0.044	395.557		-0.14	200.452		-0.044	6.0103		-1.14	-3.5351
-0.033	6.08413		-0.033	461.197		-0.033	393.222		-0.13	198.548		-0.033	1.29864		-1.13	-0.5601
-0.022	-1.56405		-0.022	452.992		-0.022	384.57		-0.12	191.356		-0.022	5.47839		-1.12	-9.73135
-0.011	4.79202		-0.011	449.471		-0.011	390.337		-0.11	192.318		-0.011	1.13862		-1.11	-2.21885
0	-2.00978		0	443.461		0	391.529		-0.1	191.316		0	6.01185		-1.1	7.5599
0.011	4.21792		0.011	452.645		0.011	387.098		-0.09	193.233		0.011	3.26837		-1.09	29.0462
0.022	-3.33263		0.022	453.736		0.022	377.225		-0.08	194.92		0.022	-24.68		-1.08	12.2224
0.033	-3.50655		0.033	455.305		0.033	370.394		-0.07	198.783		0.033	-105.106		-1.07	-4.80635
0.044	-9.24148		0.044	448.635		0.044	374.428		-0.06	201.395		0.044	-160.206		-1.06	1.04241
0.055	-0.92666		0.055	442.562		0.055	365.679		-0.05	192.486		0.055	-205.554		-1.05	-2.97384
0.066	1.75179		0.066	443.062		0.066	352.544		-0.04	193.554		0.066	-234.087		-1.04	-13.0201
0.077	-4.42789		0.077	449.624		0.077	352.79		-0.03	195.863		0.077	-268.958		-1.03	17.9499
0.088	-6.73406		0.088	442.676		0.088	356.755		-0.02	201.694		0.088	-289.191		-1.02	8.6999
0.099	-1.95886		0.099	438.805		0.099	355.377		-0.01	194.792		0.099	-296.375		-1.01	11.6899
0.11	1.18071		0.11	426.784		0.11	356.78		0	198.503		0.11	-318.694		-1	6.85365
0.121	1.95266		0.121	428.194		0.121	336.353		0.01	195.057		0.121	-329.855		-0.99	20.4474
0.132	3.57123		0.132	431.951		0.132	348.856		0.02	186.578		0.132	-328.605		-0.98	-34.6601
0.143	3.37493		0.143	426.135		0.143	333.429		0.03	175.498		0.143	-333.347		-0.97	-134.411
0.154	-6.48224		0.154	437.781		0.154	335.315		0.04	151.583		0.154	-341.134		-0.96	-284.765
0.165	-3.95729		0.165	430.208		0.165	333.014		0.05	124.333		0.165	-344.051		-0.95	-305.534
0.176	0.48065		0.176	416.739		0.176	333.274		0.06	110.837		0.176	-355.914		-0.94	-328.404
0.187	5.06198		0.187	411.732		0.187	323.632		0.07	111.359		0.187	-358.652		-0.93	-325.541
0.198	-2.86282		0.198	404.024		0.198	335.449		0.08	109.89		0.198	-364.31		-0.92	-326.906
0.209	-1.424		0.209	407.926		0.209	330.345		0.09	104.308		0.209	-363.753		-0.91	-365.853
0.22	-2.7043		0.22	422.558		0.22	325.306		0.1	97.8561		0.22	-361.861		-0.9	-350.684
0.231	-1.63797		0.231	418.808		0.231	318.577		0.11	89.0779		0.231	-361.986		-0.89	-314.86
0.242	1.3531		0.242	405.024		0.242	323.877		0.12	85.635		0.242	-373.562		-0.88	-364.964
0.253	-2.50308		0.253	402.319		0.253	323.723		0.13	90.5334		0.253	-362.698		-0.87	-361.986
0.264	-0.87663		0.264	400.871		0.264	320.404		0.14	91.5222		0.264	-368.565		-0.86	-341.141
0.275	-2.6773		0.275	402.982		0.275	319.211		0.15	91.5185		0.275	-365.049		-0.85	-350.483
0.286	-4.43523		0.286	395.913		0.286	310.728		0.16	85.3197		0.286	-372.898		-0.84	-358.339
0.297	4.37872		0.297	399.145		0.297	317.116		0.17	89.971		0.297	-378.271		-0.83	-373.388
0.308	-4.28683		0.308	398.736		0.308	323.236		0.18	78.3307		0.308	-373.789		-0.82	-357.145
0.319	-0.19513		0.319	401.933		0.319	314.588		0.19	82.4469		0.319	-366.284		-0.81	-365.959
0.33	0.13719		0.33	398.069		0.33	311.044		0.2	84.1632		0.33	-370.177		-0.8	-379.928
0.341	-4.77211		0.341	389.829		0.341	315.262		0.21	78.9014		0.341	-370.241		-0.79	-362.786
0.352	-6.18241		0.352	406.048		0.352	304.05		0.22	85.1684		0.352	-371.577		-0.78	-369.735
0.363	-1.72809		0.363	386.805		0.363	309.855		0.23	84.6725		0.363	-376.497		-0.77	-374.891
0.374	0.01086		0.374	389.86		0.374	305.62		0.24	90.0661		0.374	-377.462		-0.76	-384.258
0.385	5.12206		0.385	378.298		0.385	309.809		0.25	81.5299		0.385	-383.023		-0.75	-368.346
0.396	7.00339		0.396	379.603		0.396	299.911		0.26	82.6197		0.396	-367.191		-0.74	-379.171
0.407	-10.1282		0.407	389.492		0.407	304.077		0.27	84.556		0.407	-371.911		-0.73	-360.603
0.418	4.56191		0.418	366.649		0.418	308.447		0.28	78.4872		0.418	-383.986		-0.72	-380.128
0.429	-1.70939		0.429	387.114		0.429	302.847		0.29	80.3155		0.429	-378.542		-0.71	-364.164
0.44	-0.39857		0.44	388.805		0.44	300.49		0.3	86.6178		0.44	-371.073		-0.7	-361.945
0.451	-2.34274		0.451	374.451		0.451	294.777		0.31	84.2571		0.451	-381.329		-0.69	-373.69
0.462	1.4202		0.462	376.805		0.462	287.338		0.32	80.7162		0.462	-382.263		-0.68	-364.644
0.473	0.65116		0.473	374.642		0.473	300.533		0.33	81.4054		0.473	-370.085		-0.67	-376.05
0.484	2.26723		0.484	381.128		0.484	304.616		0.34	84.0055		0.484	-382.18		-0.66	-375.559
0.495	-14.5038		0.495	393.489		0.495	298.788		0.35	81.8535		0.495	-374.744		-0.65	-369.483
0.506	2.7365		0.506	368.656		0.506	297.098		0.36	76.3687		0.506	-375.451		-0.64	-370.234
0.517	1.10645		0.517	356.687		0.517	289.613		0.37	87.3327		0.517	-380.896		-0.63	-360.361
0.528	1.2999		0.528	371.194		0.528	295.481		0.38	81.1699		0.528	-387.025		-0.62	-368.928
0.539	-0.47566		0.539	362.007		0.539	299.483		0.39	76.7992		0.539	-380.595		-0.61	-373.091
0.55	8.02717		0.55	366.128		0.55	299.466		0.4	80.5627		0.55	-382.285		-0.6	-372.901
0.561	-1.64876		0.561	374.975		0.561	287.254		0.41	86.7145		0.561	-381.358		-0.59	-392.62
0.572	0.06369		0.572	364.75		0.572	299.605		0.42	78.5649		0.572	-380.696		-0.58	-372.869
0.583	-4.67573		0.583	369.728		0.583	285.477		0.43	84.6836		0.583	-380.876		-0.57	-362.948
0.594	-4.25716		0.594	376.902		0.594	302.025		0.44	82.0224		0.594	-388.547		-0.56	-387.788
0.605	-6.88796		0.605	372.632		0.605	291.319		0.45	81.7704		0.605	-384.951		-0.55	-362.853
0.616	1.34824		0.616	361.392		0.616	298.891		0.46	84.6871		0.616	-380.37		-0.54	-366.114
0.627	1.24207		0.627	384.048		0.627	297.632		0.47	88.9599		0.627	-379.235		-0.53	-379.756
0.638	2.32351		0.638	368.59		0.638	293.402		0.48	84.3854		0.638	-383.056		-0.52	-375.68
0.649	-4.03354		0.649	368.232		0.649	282.236		0.49	78.9212		0.649	-387.531		-0.51	-358.95
0.66	-2.11622		0.66	374.427		0.66	290.853		0.5	79.9037		0.66	-384.253		-0.5	-368.165
0.671	-3.75114		0.671	364.072		0.671	286.589		0.51	80.3659		0.671	-382.341		-0.49	-385.349
0.682	3.22781		0.682	367.753		0.682	299.476		0.52	80.8124		0.682	-381.893		-0.48	-364.402
0.693	-11.1147		0.693	357.888		0.693	288.037		0.53	84.3948		0.693	-392.699		-0.47	-355.864
0.704	2.95721		0.704	354.878		0.704	288.377		0.54	79.0092		0.704	-379.781		-0.46	-387.601
0.715	-1.49735		0.715	356.986		0.715	290.628		0.55	78.5284		0.715	-391.347		-0.45	-384.54
0.726	-2.0049		0.726	360.076		0.726	290.692		0.56	70.6724		0.726	-382.322		-0.44	-377.081
0.737	2.33868		0.737	365.697		0.737	293.379		0.57	81.7957		0.737	-390.891		-0.43	-367.015
0.748	-8.53475		0.748	365.971		0.748	292.458		0.58	84.924		0.748	-388.382		-0.42	-391.157
0.759	1.26982		0.759	366.697		0.759	285.135		0.59	85.1864		0.759	-387.52		-0.41	-371.15
0.77	4.67077		0.77	357.614		0.77	287.877		0.6	79.9692		0.77	-382.505		-0.4	-389.923
0.781	-0.26828		0.781	362.402		0.781	288.885		0.61	76.3419		0.781	-380.728		-0.39	-385.349
0.792	2.4483		0.792	351.906		0.792	292.639		0.62	81.2939		0.792	-384.715		-0.38	-372.06
0.803	-5.63925		0.803	350.538		0.803	277.882		0.63	82.6642		0.803	-378.115		-0.37	-385.206
0.814	1.25845		0.814	359.833		0.814	280.114		0.64	76.7592		0.814	-380.395		-0.36	-379.27
0.825	-0.47461		0.825	352.801		0.825	282.836		0.65	85.1214		0.825	-391.894		-0.35	-354.732
0.836	-0.06128		0.836	371.85		0.836	282.438		0.66	81.2345		0.836	-389.583		-0.34	-378.98
0.847	0.93092		0.847	351.756		0.847	298.315		0.67	84.646		0.847	-386.236		-0.33	-409.086
0.858	1.44999		0.858	347.027		0.858	282.548		0.68	77.6465		0.858	-383.82		-0.32	-377.574
0.869	-2.63056		0.869	366.201		0.869	283.186		0.69	79.9604		0.869	-383.662		-0.31	-380.897
0.88	-2.59649		0.88	363.166		0.88	281.334		0.7	82.9944		0.88	-382.262		-0.3	-372.204
0.891	2.23934		0.891	351.385		0.891	288.522		0.71	80.5437		0.891	-384.956		-0.29	-381.834
0.902	4.12154		0.902	362.704		0.902	283.958		0.72	79.2329		0.902	-385.389		-0.28	-391.77
0.913	1.01642		0.913	360.767		0.913	264.743		0.73	80.8537		0.913	-385.774		-0.27	-376.634
0.924	-5.43994		0.924	360.475		0.924	282.329		0.74	75.9327		0.924	-381.457		-0.26	-369.699
0.935	-1.09224		0.935	351.728		0.935	280.133		0.75	82.9782		0.935	-385.305		-0.25	-390.633
0.946	-2.79154		0.946	359.624		0.946	278.072		0.76	76.9759		0.946	-388.632		-0.24	-363.219
0.957	2.94166		0.957	349.784		0.957	280.771		0.77	77.3707		0.957	-373.034		-0.23	-378.495
0.968	-1.84502		0.968	355.68		0.968	277.928		0.78	76.747		0.968	-389.115		-0.22	-383.728
0.979	3.95155		0.979	340.923		0.979	296.823		0.79	78.4809		0.979	-392.669		-0.21	-375.745
0.99	3.242		0.99	358.902		0.99	279.987		0.8	82.3339		0.99	-389.14		-0.2	-370.199
1.001	-3.80055		1.001	355.687		1.001	278.486		0.81	85.4224		1.001	-395.018		-0.19	-371.403
1.012	-0.57172		1.012	338.215		1.012	277.712		0.82	75.9629		1.012	-383.98		-0.18	-392.89
1.023	-2.71778		1.023	348.211		1.023	276.896		0.83	76.9677		1.023	-388.645		-0.17	-374.388
1.034	0.28342		1.034	347.781		1.034	279.059		0.84	79.8914		1.034	-377.669		-0.16	-388.16
1.045	3.34762		1.045	354.263		1.045	275.501		0.85	76.1975		1.045	-372.905		-0.15	-400.958
1.056	-2.84055		1.056	341.743		1.056	285.155		0.86	81.4789		1.056	-367.827		-0.14	-374.002
1.067	3.91515		1.067	352.388		1.067	288.168		0.87	76.031		1.067	-364.23		-0.13	-379.596
1.078	-5.45228		1.078	342.944		1.078	278.691		0.88	73.9072		1.078	-361.724		-0.12	-407.994
1.089	0.07904		1.089	337.576		1.089	284.241		0.89	83.8208		1.089	-336.336		-0.11	-373.92
1.1	-7.20975		1.1	360.301		1.1	282.63		0.9	78.4899		1.1	-342.433		-0.1	-395.205
1.111	0.48331		1.111	337.927		1.111	284.32		0.91	71.3785		1.111	-338.843		-0.09	-378.596
1.122	6.00539		1.122	350.739		1.122	285.35		0.92	78.8555		1.122	-328.713		-0.08	-385.038
1.133	0.16346		1.133	352.086		1.133	279.097		0.93	75.367		1.133	-324.735		-0.07	-390.315
1.144	-6.56771		1.144	345.937		1.144	278.373		0.94	74.256		1.144	-313.825		-0.06	-383.908
1.155	1.40524		1.155	351.357		1.155	279.913		0.95	75.3115		1.155	-311.437		-0.05	-380.814
1.166	4.47119		1.166	343.114		1.166	283.178		0.96	79.8215		1.166	-300.149		-0.04	-377.756
1.177	-2.90749		1.177	347.173		1.177	279.417		0.97	77.096		1.177	-308.541		-0.03	-398.741
1.188	1.77321		1.188	345.1		1.188	274.738		0.98	86.497		1.188	-296.252		-0.02	-373.656
1.199	-0.91809		1.199	362.149		1.199	281.478		0.99	76.7479		1.199	-301.598		-0.01	-382.471
1.21	4.45248		1.21	344.499		1.21	292.059		1	73.88		1.21	-284.01		0	-390.808
1.221	4.08206		1.221	361.895		1.221	276.28		1.01	84.3829		1.221	-290.416		0.01	-374.725
1.232	-2.76187		1.232	355.94		1.232	283.143		1.02	86.3279		1.232	-286.195		0.02	-377.63
1.243	-3.43867		1.243	361.076		1.243	280.337		1.03	90.0174		1.243	-281.664		0.03	-364.128
1.254	4.87715		1.254	348.986		1.254	278.632		1.04	91.2933		1.254	-271.577		0.04	-329.929
1.265	-2.35077		1.265	345.586		1.265	280.132		1.05	97.9881		1.265	-269.963		0.05	-323.853
1.276	1.3393		1.276	347.027		1.276	281.95		1.06	97.81		1.276	-272.018		0.06	-313.363
1.287	-8.46662		1.287	354.545		1.287	286.733		1.07	102.703		1.287	-266.443		0.07	-304.604
1.298	2.79507		1.298	353.225		1.298	276.01		1.08	103.541		1.298	-257.368		0.08	-272.543
1.309	-3.98335		1.309	327.607		1.309	280.217		1.09	110.685		1.309	-253.348		0.09	-264.794
1.32	1.0581		1.32	343.305		1.32	280.044		1.1	111.928		1.32	-262.23		0.1	-263.125
1.331	1.25417		1.331	346.197		1.331	274.19		1.11	106.929		1.331	-245.924		0.11	-244.599
1.342	0.71462		1.342	354.507		1.342	275.363		1.12	108.648		1.342	-249.906		0.12	-276.974
1.353	1.9917		1.353	351.871		1.353	268.115		1.13	123.591		1.353	-231.399		0.13	-252.821
1.364	-3.21473		1.364	352.26		1.364	280.004		1.14	119.53		1.364	-237.411		0.14	-230.041
1.375	-0.70003		1.375	346.468		1.375	282.85		1.15	124.522		1.375	-232.067		0.15	-222
1.386	1.10492		1.386	350.371		1.386	280.384		1.16	123.611		1.386	-235.287		0.16	-222.613
1.397	5.16986		1.397	345.663		1.397	268.656		1.17	127.674		1.397	-220.311		0.17	-215.491
1.408	-2.93019		1.408	356.125		1.408	276.2		1.18	123.359		1.408	-230.464		0.18	-204.515
1.419	-2.29861		1.419	342.423		1.419	281.963		1.19	130.606		1.419	-227.683		0.19	-194.87
1.43	-3.61166		1.43	336.76		1.43	280.167		1.2	127.739		1.43	-221.948		0.2	-194.949
1.441	-6.33484		1.441	353.739		1.441	280.193		1.21	133.191		1.441	-213.78		0.21	-187.579
1.452	-3.78314		1.452	345.611		1.452	280.048		1.22	128.387		1.452	-217.539		0.22	-192.036
1.463	0.09556		1.463	363.569		1.463	270.32		1.23	137.221		1.463	-210.76		0.23	-201.085
1.474	0.88188		1.474	343.895		1.474	275.954		1.24	140.202		1.474	-203.868		0.24	-177.014
1.485	0.13221		1.485	333.135		1.485	278.316		1.25	136.312		1.485	-207.122		0.25	-183.194
1.496	-3.16847		1.496	342.347		1.496	274.719		1.26	142.071		1.496	-202.384		0.26	-177.683
1.507	2.7191		1.507	341.253		1.507	283.193		1.27	130.245		1.507	-189.26		0.27	-167.621
1.518	-2.97095		1.518	341.725		1.518	271.519		1.28	139.079		1.518	-200.422		0.28	-171.744
1.529	3.51		1.529	339.211		1.529	278.8		1.29	142.782		1.529	-194.024		0.29	-164.606
1.54	-0.77743		1.54	333.989		1.54	289.783		1.3	144.509		1.54	-194.926		0.3	-162.721
1.551	-8.24635		1.551	335.392		1.551	269.393		1.31	147.63		1.551	-193.121		0.31	-146.774
1.562	-6.50103		1.562	340.034		1.562	292.324		1.32	146.782		1.562	-185.162		0.32	-145.685
1.573	-2.63582		1.573	337.114		1.573	274.882		1.33	146.834		1.573	-181.758		0.33	-172.733
1.584	-1.56563		1.584	334.593		1.584	271.999		1.34	148.9		1.584	-197.49		0.34	-160.275
1.595	-2.2528		1.595	355.815		1.595	271.393		1.35	151.818		1.595	-188.581		0.35	-145.361
1.606	-3.89985		1.606	350.954		1.606	269.103		1.36	150.284		1.606	-182.997		0.36	-130.985
1.617	-5.19028		1.617	349.624		1.617	287.044		1.37	153.561		1.617	-185.589		0.37	-150.614
1.628	-2.41846		1.628	341.354		1.628	283.515		1.38	150.359		1.628	-179.902		0.38	-155.499
1.639	-2.82701		1.639	335.861		1.639	272.446		1.39	153.224		1.639	-171.853		0.39	-138.725
1.65	-9.37881		1.65	346.465		1.65	270.942		1.4	158.407		1.65	-174.343		0.4	-131.236
1.661	-5.79311		1.661	341.51		1.661	270.25		1.41	153.728		1.661	-171.425		0.41	-124.183
1.672	-5.27541		1.672	349.1		1.672	271.118		1.42	153.149		1.672	-165.31		0.42	-112.855
1.683	-4.08759		1.683	337.176		1.683	280.566		1.43	160.368		1.683	-160.542		0.43	-126.568
1.694	3.85661		1.694	352.944		1.694	275.643		1.44	156.969		1.694	-165.765		0.44	-104.899
1.705	-3.15331		1.705	336.847		1.705	286.694		1.45	158.467		1.705	-165.077		0.45	-126.391
1.716	6.15363		1.716	344.52		1.716	272.766		1.46	160.357		1.716	-156.275		0.46	-117.644
1.727	-0.54154		1.727	340.92		1.727	272.599		1.47	161.446		1.727	-154.97		0.47	-119.515
1.738	2.54578		1.738	332.236		1.738	292.6		1.48	161.697		1.738	-159.218		0.48	-100.098
1.749	6.01748		1.749	339.472		1.749	279.352		1.49	161.97		1.749	-154.886		0.49	-103.445
1.76	-0.83144		1.76	334.537		1.76	276.903		1.5	163.761		1.76	-154.27		0.5	-111.349
1.771	-8.6075		1.771	328.058		1.771	277.909		1.51	156.877		1.771	-152.932		0.51	-116.098
1.782	-4.36217		1.782	348.402		1.782	264.155		1.52	156.502		1.782	-142.997		0.52	-115.795
1.793	3.9989		1.793	325.246		1.793	275.087		1.53	160.629		1.793	-146.941		0.53	-66.9964
1.804	0.45935		1.804	343.826		1.804	280.048		1.54	162.018		1.804	-146.285		0.54	-102.788
1.815	1.20468		1.815	347.333		1.815	270.612		1.55	162.9		1.815	-156.92		0.55	-106.374
1.826	3.01137		1.826	340.798		1.826	271.072		1.56	164.482		1.826	-143.152		0.56	-93.9163
1.837	-1.22893		1.837	338.402		1.837	288.32		1.57	166.181		1.837	-139.208		0.57	-101.446
1.848	2.46215		1.848	343.007		1.848	272.318		1.58	160.637		1.848	-136.178		0.58	-86.4701
1.859	-1.1934		1.859	338.867		1.859	270.402		1.59	163.954		1.859	-136.038		0.59	-100.764
1.87	4.77642		1.87	329.854		1.87	268.73		1.6	157.681		1.87	-140.904		0.6	-86.724
1.881	-2.75588		1.881	346.617		1.881	271.03		1.61	169.158		1.881	-128.701		0.61	-103.669
1.892	0.00369392		1.892	341.867		1.892	277.615		1.62	164.13		1.892	-130.706		0.62	-90.1776
1.903	-1.36873		1.903	340.729		1.903	279.224		1.63	165.892		1.903	-130.466		0.63	-96.3776
1.914	-5.63878		1.914	331.243		1.914	270.147		1.64	165.341		1.914	-131.893		0.64	-64.8914
1.925	1.86367		1.925	341.138		1.925	283.085		1.65	169.844		1.925	-122.736		0.65	-88.1052
1.936	-0.22001		1.936	339.93		1.936	272.708		1.66	171.001		1.936	-128.74		0.66	-81.4101
1.947	-0.77706		1.947	333.51		1.947	276.286		1.67	169.955		1.947	-132.423		0.67	-71.3214
1.958	-6.42999		1.958	353.895		1.958	278.818		1.68	171.555		1.958	-133.042		0.68	-87.0639
1.969	-3.88366		1.969	342.142		1.969	281.693		1.69	172.668		1.969	-123.639		0.69	-90.3739
1.98	-2.43347		1.98	325.659		1.98	283.167		1.7	173.301		1.98	-116.751		0.7	-73.4989
1.991	0.87223		1.991	337.388		1.991	253.624		1.71	172.657		1.991	-118.123		0.71	-81.4176
2.002	1.36256		2.002	342.618		2.002	276.285		1.72	165.169		2.002	-116.298		0.72	-86.2889
2.013	-1.35737		2.013	337.062		2.013	269.65		1.73	169.058		2.013	-119.579		0.73	-89.4013
2.024	3.50371		2.024	338.166		2.024	278.245		1.74	165.463		2.024	-112.022		0.74	-62.3239
2.035	-6.81035		2.035	335.298		2.035	281.882		1.75	171.798		2.035	-113.11		0.75	-74.3576
2.046	-0.09277		2.046	337.819		2.046	285.237		1.76	174.246		2.046	-110.648		0.76	-79.1639
2.057	0.7263		2.057	328.371		2.057	296.416		1.77	177.35		2.057	-112.649		0.77	-65.9851
2.068	-2.08662		2.068	348.489		2.068	282.754		1.78	171.682		2.068	-111.957		0.78	-100.203
2.079	-0.20517		2.079	334.069		2.079	291.885		1.79	164.981		2.079	-102.768		0.79	-67.3063
2.09	4.38552		2.09	340.468		2.09	300.112		1.8	176.224		2.09	-104.404		0.8	-64.7939
2.101	-1.41653		2.101	336.274		2.101	284.589		1.81	177.527		2.101	-94.0427		0.81	-57.0414
2.112	-2.82483		2.112	341.593		2.112	295.654		1.82	181.87		2.112	-102.937		0.82	-65.6264
2.123	-2.96975		2.123	334.163		2.123	291.606		1.83	173.756		2.123	-102.769		0.83	-57.4551
2.134	2.90045		2.134	346.694		2.134	299.616		1.84	176.566		2.134	-102.428		0.84	-69.624
2.145	0.45427		2.145	329.058		2.145	312.458		1.85	174.997		2.145	-100.021		0.85	-75.7551
2.156	-6.43166		2.156	327.145		2.156	301.918		1.86	171.03		2.156	-98.7061		0.86	-53.8339
2.167	5.90292		2.167	333.791		2.167	293.731		1.87	177.408		2.167	-98.1248		0.87	-92.6264
2.178	-4.12438		2.178	336.492		2.178	317.311		1.88	174.166		2.178	-94.2744		0.88	-54.7251
2.189	-2.24393		2.189	339.385		2.189	306.599		1.89	172.737		2.189	-90.2649		0.89	-49.7976
2.2	-0.60186		2.2	329.052		2.2	307.301		1.9	181.444		2.2	-88.1266		0.9	-55.8401
2.211	-2.63754		2.211	340.732		2.211	301.694		1.91	175.742		2.211	-91.0738		0.91	-54.8851
2.222	2.43754		2.222	336.021		2.222	304.127		1.92	184.238		2.222	-96.8077		0.92	-75.6326
2.233	4.72899		2.233	333.767		2.233	321.514		1.93	182.018		2.233	-87.3716		0.93	-66.4013
2.244	-0.33606		2.244	343.729		2.244	303.586		1.94	173.665		2.244	-86.795		0.94	-37.1251
2.255	5.09988		2.255	336.183		2.255	299.64		1.95	171.299		2.255	-87.5082		0.95	-74.0377
2.266	2.48133		2.266	335.215		2.266	302.39		1.96	176.78		2.266	-84.8563		0.96	-59.5339
2.277	0.06491		2.277	341.378		2.277	309.183		1.97	178.474		2.277	-82.5658		0.97	-66.0426
2.288	-1.21864		2.288	346.878		2.288	324.33		1.98	179.521		2.288	-80.1001		0.98	-62.9526
2.299	-1.68345		2.299	340.354		2.299	325.365		1.99	179.507		2.299	-99.3513		0.99	-51.8239
2.31	7.44425		2.31	332.742		2.31	315.201		2	179.308		2.31	-89.1468		1	-73.0802
2.321	-2.07467		2.321	338.301		2.321	315.823		2.01	175.693		2.321	-90.5014		1.01	-67.6326
2.332	-4.25372		2.332	337.458		2.332	316.894		2.02	182.579		2.332	-81.5947		1.02	-57.9051
2.343	-2.04727		2.343	340.242		2.343	319.163		2.03	175.825		2.343	-86.2572		1.03	-52.9276
2.354	-2.67695		2.354	327.02		2.354	315.512		2.04	182.203		2.354	-80.5579		1.04	-44.5551
2.365	-4.613		2.365	337.541		2.365	316.845		2.05	182.671		2.365	-74.187		1.05	-45.4251
2.376	8.72145		2.376	340.611		2.376	318.525		2.06	174.589		2.376	-81.7066		1.06	-61.2388
2.387	3.53652		2.387	332.885		2.387	323.827		2.07	182.046		2.387	-73.2976		1.07	-43.3914
2.398	1.09409		2.398	335.683		2.398	320.425		2.08	183.751		2.398	-85.6251		1.08	-28.1951
2.409	-0.68521		2.409	349.603		2.409	318.872		2.09	179.97		2.409	-82.6288		1.09	-56.0464
2.42	6.25587		2.42	339.076		2.42	320.45		2.1	183.819		2.42	-76.1656		1.1	-67.4964
2.431	4.61194		2.431	334.906		2.431	329.417		2.11	178.133		2.431	-75.3441		1.11	-67.6501
2.442	-2.66223		2.442	334.027		2.442	324.314		2.12	181.65		2.442	-82.818		1.12	-22.2801
2.453	-1.41591		2.453	324.43		2.453	328.538		2.13	181.593		2.453	-70.3092		1.13	-35.5601
2.464	5.19817		2.464	336.718		2.464	325.3		2.14	182.404		2.464	-71.3855		1.14	-41.3513
2.475	-0.66614		2.475	325.409		2.475	331.685		2.15	179.698		2.475	-75.5332		1.15	-52.4676
2.486	-8.94244		2.486	334.538		2.486	323.88		2.16	181.615		2.486	-76.7634		1.16	-38.0726
2.497	4.84689		2.497	330.496		2.497	328.872		2.17	178.432		2.497	-68.5489		1.17	-30.9826
2.508	7.66309		2.508	323.378		2.508	329.971		2.18	187.493		2.508	-71.8396		1.18	-37.1014
2.519	3.73316		2.519	342.923		2.519	332.954		2.19	188.067		2.519	-71.0761		1.19	-56.5426
2.53	6.10873		2.53	354.558		2.53	335.472		2.2	178.556		2.53	-71.8089		1.2	-25.2101
2.541	9.29656		2.541	333.732		2.541	330.303		2.21	187.077		2.541	-70.3172		1.21	-47.5163
2.552	1.25176		2.552	323.256		2.552	325.025		2.22	183.17		2.552	-63.545		1.22	-51.2463
2.563	4.93558		2.563	333.589		2.563	332.239		2.23	182.362		2.563	-69.9144		1.23	-58.3026
2.574	-6.46347		2.574	341.281		2.574	326.309		2.24	180.161		2.574	-64.3018		1.24	-44.1026
2.585	-3.0194		2.585	332.621		2.585	344.503		2.25	185.147		2.585	-66.6888		1.25	-54.4064
2.596	-4.35095		2.596	342.732		2.596	347.429		2.26	186.994		2.596	-67.2761		1.26	-37.9089
2.607	-4.31337		2.607	350.291		2.607	339.096		2.27	182.622		2.607	-61.0951		1.27	-41.7376
2.618	3.74233		2.618	323.489		2.618	338.223		2.28	184.034		2.618	-69.7279		1.28	-30.6551
2.629	-5.89173		2.629	340.92		2.629	338.991		2.29	182.128		2.629	-63.0466		1.29	-45.5288
2.64	2.6261		2.64	346.242		2.64	345.001		2.3	184.422		2.64	-57.5699		1.3	-57.1039
2.651	-2.36508		2.651	330.472		2.651	330.114		2.31	181.721		2.651	-70.6363		1.31	-30.5764
2.662	-5.49788		2.662	328.885		2.662	336.29		2.32	184.823		2.662	-69.1732		1.32	-64.0988
2.673	-9.59868		2.673	335.329		2.673	333.878		2.33	184.505		2.673	-61.9898		1.33	-55.5663
2.684	-1.77761		2.684	334.791		2.684	335.061		2.34	188.976		2.684	-56.2887		1.34	-21.7113
2.695	-2.2929		2.695	343.208		2.695	335.425		2.35	180.262		2.695	-55.7851		1.35	-45.0264
2.706	-3.09071		2.706	342.242		2.706	342.431		2.36	186.95		2.706	-57.1027		1.36	-43.7901
2.717	0.28699		2.717	336.757		2.717	338.945		2.37	178.344		2.717	-48.8611		1.37	-64.3927
2.728	-2.34869		2.728	351.75		2.728	321.889		2.38	190.732		2.728	-67.148		1.38	-34.0501
2.739	-5.43249		2.739	352.923		2.739	328.156		2.39	194.708		2.739	-60.4632		1.39	-36.5339
2.75	3.46771		2.75	341.059		2.75	333.722		2.4	188.927		2.75	-66.3019		1.4	-46.6026
2.761	4.05016		2.761	337.805		2.761	354.92		2.41	181.456		2.761	-50.0406		1.41	-49.9314
2.772	-0.26827		2.772	333.17		2.772	329.56		2.42	186.815		2.772	-48.1847		1.42	-31.5588
2.783	2.22106		2.783	345.864		2.783	340.442		2.43	186.663		2.783	-48.4259		1.43	-39.4876
2.794	-0.65674		2.794	327.784		2.794	355.812		2.44	185.994		2.794	-53.6683		1.44	-33.8576
2.805	-0.01917		2.805	328.423		2.805	348.075		2.45	189.75		2.805	-59.0034		1.45	-34.9038
2.816	-10.0811		2.816	336.482		2.816	345.132		2.46	184.621		2.816	-54.7791		1.46	-42.3701
2.827	-2.83665		2.827	344.031		2.827	339.219		2.47	187.737		2.827	-53.662		1.47	-32.6363
2.838	9.26093		2.838	335.239		2.838	339.58		2.48	188.293		2.838	-51.1116		1.48	-48.7851
2.849	-6.08175		2.849	328.103		2.849	349.24		2.49	185.799		2.849	-58.6767		1.49	-39.7426
2.86	2.67683		2.86	336.548		2.86	338.905		2.5	185.872		2.86	-46.4327		1.5	-17.5476
2.871	-0.24398		2.871	338.211		2.871	344.666		2.51	191.585		2.871	-54.0151		1.51	-24.1139
2.882	-2.73015		2.882	327.961		2.882	336.167		2.52	185.641		2.882	-49.3613		1.52	-48.8888
2.893	4.07692		2.893	345.808		2.893	355.582		2.53	186.536		2.893	-50.1896		1.53	-4.17509
2.904	-5.09525		2.904	339.326		2.904	352.333		2.54	185.811		2.904	-47.9789		1.54	-30.1201
2.915	-5.20618		2.915	341.357		2.915	350.264		2.55	187.698		2.915	-43.6192		1.55	-50.8039
2.926	0.20202		2.926	345.25		2.926	349.952		2.56	190.252		2.926	-47.9345		1.56	-42.3114
2.937	-5.96566		2.937	328.944		2.937	341.603		2.57	189.926		2.937	-50.31		1.57	-18.2614
2.948	0.73767		2.948	346.211		2.948	345.507		2.58	182.865		2.948	-49.7557		1.58	-31.1101
2.959	2.10074		2.959	355.18		2.959	353.561		2.59	188.728		2.959	-44.4184		1.59	-29.5739
2.97	-1.23581		2.97	335.864		2.97	345.01		2.6	188		2.97	-46.7604		1.6	-53.2713
2.981	0.84339		2.981	340.18		2.981	337.402		2.61	193.967		2.981	-44.199		1.61	-24.4914
2.992	-5.92341		2.992	330.065		2.992	357.98		2.62	192.672		2.992	-51.7786		1.62	-7.89635
3.003	-2.31059		3.003	348.551		3.003	345.218		2.63	183.266		3.003	-34.7565		1.63	-37.8201
3.014	3.93899		3.014	339.42		3.014	351.539		2.64	186.121		3.014	-42.1888		1.64	-64.4701
3.025	6.71006		3.025	330.406		3.025	350.354		2.65	185.044		3.025	-41.5373		1.65	-36.6814
3.036	1.98801		3.036	349.371		3.036	350.003		2.66	188.277		3.036	-35.8094		1.66	-31.4876
3.047	-3.13029		3.047	336.468		3.047	346.891		2.67	195.126		3.047	-37.3524		1.67	-23.8614
3.058	-3.98959		3.058	342.659		3.058	361.353		2.68	186.357		3.058	-39.8929		1.68	-51.9838
3.069	5.00673		3.069	330.784		3.069	347.546		2.69	187.607		3.069	-40.0036		1.69	-18.9926
3.08	5.49056		3.08	341.114		3.08	358.356		2.7	189.709		3.08	-34.937		1.7	-28.6251
3.091	-8.19637		3.091	349.534		3.091	348.185		2.71	185.447		3.091	-42.7251		1.71	-8.55511
3.102	2.29995		3.102	341.687		3.102	352.553		2.72	186.387		3.102	-36.699		1.72	-32.0213
3.113	0.73178		3.113	356.041		3.113	363.24		2.73	189.887		3.113	-33.7028		1.73	-36.3513
3.124	11.267		3.124	357.079		3.124	350.391		2.74	189.853		3.124	-34.8492		1.74	-23.2326
3.135	-0.73857		3.135	340.111		3.135	360.353		2.75	191.117		3.135	-40.2788		1.75	-19.3488
3.146	2.79237		3.146	345.76		3.146	363.385		2.76	188.512		3.146	-37.1248		1.76	-24.6664
3.157	-4.38943		3.157	372.868		3.157	360.402		2.77	187.717		3.157	-37.7984		1.77	-39.6588
3.168	-0.83773		3.168	370.218		3.168	358.776		2.78	186.564		3.168	-43.6014		1.78	-21.3051
3.179	-7.18866		3.179	359.201		3.179	356.056		2.79	188.052		3.179	-40.5667		1.79	-20.4476
3.19	-7.77633		3.19	355.819		3.19	349.829		2.8	192.304		3.19	-45.1775		1.8	-27.5776
3.201	5.32237		3.201	367.114		3.201	363.228		2.81	187.219		3.201	-46.5455		1.81	-39.0276
3.212	-1.14855		3.212	372.458		3.212	366.24		2.82	185.751		3.212	-49.0172		1.82	-19.0976
3.223	0.12652		3.223	364.187		3.223	349.82		2.83	186.38		3.223	-39.2793		1.83	-23.7788
3.234	0.29384		3.234	364.784		3.234	345.144		2.84	181.939		3.234	-33.2299		1.84	-29.5964
3.245	-7.71083		3.245	371.444		3.245	353.802		2.85	189.319		3.245	-40.7916		1.85	-18.6239
3.256	2.18211		3.256	374.534		3.256	353.531		2.86	192.9		3.256	-31.4206		1.86	-11.2651
3.267	3.44156		3.267	380.781		3.267	343.498		2.87	188.386		3.267	-36.6693		1.87	-37.4926
3.278	-3.75136		3.278	372.052		3.278	349.046		2.88	181.761		3.278	-33.9537		1.88	-23.9413
3.289	-2.66204		3.289	357.767		3.289	352.589		2.89	187.093		3.289	-32.8849		1.89	-46.7101
3.3	-2.77634		3.3	377.329		3.3	356.874		2.9	190.71		3.3	-37.3661		1.9	-28.1076
3.311	-0.01777		3.311	370.944		3.311	357.13		2.91	185.638		3.311	-28.5654		1.91	-16.7851
3.322	5.07206		3.322	388.656		3.322	350.468		2.92	193.484		3.322	-33.7809		1.92	-3.16009
3.333	3.72926		3.333	354.739		3.333	359.568		2.93	189.303		3.333	-32.5839		1.93	-20.6864
3.344	-4.36067		3.344	370.833		3.344	356.176		2.94	189.854		3.344	-37.6971		1.94	-32.4838
3.355	-3.58235		3.355	391.423		3.355	362.832		2.95	191.707		3.355	-43.0885		1.95	-13.5864
3.366	-3.20089		3.366	371.51		3.366	354.491		2.96	186.768		3.366	-32.3729		1.96	-20.9451
3.377	-1.76482		3.377	370.902		3.377	354.88		2.97	180.96		3.377	-28.6487		1.97	-11.9114
3.388	1.604		3.388	393.208		3.388	354.394		2.98	197.427		3.388	-26.2026		1.98	-36.6814
3.399	2.55858		3.399	381.291		3.399	358.204		2.99	194.333		3.399	-24.9009		1.99	-7.5526
3.41	-2.43598		3.41	392.104		3.41	351.742		3	190.539		3.41	-24.0523		2	-40.9326
3.421	1.18235		3.421	384.593		3.421	365.939		3.01	190.95		3.421	-31.6643		2.01	-25.0488
3.432	1.60893		3.432	384.364		3.432	361.632		3.02	193.132		3.432	-27.1914		2.02	-32.9076
3.443	5.01725		3.443	404.44		3.443	369.636		3.03	186.651		3.443	-35.482		2.03	-22.0076
3.454	1.4467		3.454	391.347		3.454	358.158		3.04	192.507		3.454	-27.2205		2.04	-22.7663
3.465	1.20564		3.465	384.5		3.465	356.022		3.05	186.147		3.465	-26.7969		2.05	-24.9589
3.476	3.68159		3.476	399.902		3.476	363.779		3.06	195.715		3.476	-32.2204		2.06	-7.8901
3.487	-4.79871		3.487	390.277		3.487	362.419		3.07	185.682		3.487	-24.2291		2.07	-19.2788
3.498	6.98249		3.498	383.326		3.498	364.766		3.08	192.86		3.498	-24.7854		2.08	-32.2501
3.509	-4.24856		3.509	402.267		3.509	369.675		3.09	192.026		3.509	-19.0195		2.09	-39.4426
3.52	-3.31073		3.52	392.639		3.52	359.327		3.1	190.227		3.52	-31.0205		2.1	-26.8326
3.531	-4.27529		3.531	396.409		3.531	360.191		3.11	185.738		3.531	-19.1977		2.11	-23.7451
3.542	-1.64084		3.542	398.388		3.542	354.978		3.12	188.101		3.542	-15.9883		2.12	-27.3976
3.553	-1.94676		3.553	377.499		3.553	365.583		3.13	192.041		3.553	-28.9232		2.13	-26.5576
3.564	5.93594		3.564	391.711		3.564	365.527		3.14	187.21		3.564	-34.5721		2.14	-15.4914
3.575	-5.42837		3.575	393.712		3.575	359.329		3.15	198.522		3.575	-37.2764		2.15	-23.5539
3.586	1.05058		3.586	394.305		3.586	352.246		3.16	190.763		3.586	-30.1937		2.16	-24.3876
3.597	-0.76159		3.597	400.392		3.597	357.309		3.17	192.623		3.597	-27.2984		2.17	-3.90009
3.608	-2.19964		3.608	398.284		3.608	346.747		3.18	191.184		3.608	-31.952		2.18	-16.9989
3.619	-4.2812		3.619	406.465		3.619	358		3.19	186.531		3.619	-31.6378		2.19	-24.4089
3.63	1.33101		3.63	395.642		3.63	366.904		3.2	188.671		3.63	-26.8211		2.2	-28.0464
3.641	4.51795		3.641	405.388		3.641	361.011		3.21	189.437		3.641	-27.7091		2.21	-53.2301
3.652	4.33378		3.652	401.732		3.652	359.449		3.22	194.662		3.652	-25.8371		2.22	-11.4463
3.663	-1.1874		3.663	405.666		3.663	356.704		3.23	188.829		3.663	-18.363		2.23	-20.1189
3.674	-2.89395		3.674	390.867		3.674	359.641		3.24	190.019		3.674	-18.5969		2.24	-11.6913
3.685	-9.19763		3.685	415.59		3.685	360.556		3.25	189.418		3.685	-21.1682		2.25	-12.2363
3.696	-2.0293		3.696	410.076		3.696	355.801		3.26	185.269		3.696	-20.9612		2.26	-16.3988
3.707	-2.07998		3.707	417.409		3.707	363.664		3.27	194.738		3.707	-15.9252		2.27	-9.59385
3.718	-1.75378		3.718	396.767		3.718	370.731		3.28	189.087		3.718	-25.647		2.28	-15.8189
3.729	4.0613		3.729	417.677		3.729	371.585		3.29	192.746		3.729	-27.2539		2.29	-15.6401
3.74	3.46237		3.74	399.871		3.74	365.536		3.3	194.293		3.74	-29.7517		2.3	-27.5064
3.751	-4.29956		3.751	400.673		3.751	372.365		3.31	194.283		3.751	-19.3757		2.31	-10.6001
3.762	3.72026		3.762	410.072		3.762	361.003		3.32	186.634		3.762	-17.5627		2.32	-29.0539
3.773	3.34484		3.773	394.472		3.773	361.224		3.33	197.627		3.773	-18.5628		2.33	-27.6376
3.784	-4.20908		3.784	403.774		3.784	359.513		3.34	193.222		3.784	-31.2312		2.34	-2.43261
3.795	1.37436		3.795	394.673		3.795	370.581		3.35	192.056		3.795	-21.9528		2.35	-32.5564
3.806	1.83781		3.806	411.802		3.806	365.225		3.36	192.467		3.806	-21.4799		2.36	-17.1851
3.817	-4.66486		3.817	403.607		3.817	361.31		3.37	187.251		3.817	-34.8224		2.37	-5.93136
3.828	-0.91229		3.828	409.999		3.828	364.454		3.38	192.996		3.828	-25.2507		2.38	-24.2076
3.839	4.24766		3.839	418.968		3.839	373.129		3.39	194.974		3.839	-14.2665		2.39	-16.3051
3.85	-2.69927		3.85	406.551		3.85	353.383		3.4	193.676		3.85	-29.0707		2.4	-9.2526
3.861	8.08468		3.861	396.569		3.861	362.543		3.41	188.876		3.861	-6.19268		2.41	-1.31385
3.872	4.12126		3.872	402.968		3.872	362.687		3.42	194.955		3.872	-17.3931		2.42	-29.3464
3.883	-1.25442		3.883	405.225		3.883	362.41		3.43	199.325		3.883	-18.7465		2.43	-13.4039
3.894	-2.45584		3.894	400.326		3.894	360.033		3.44	190.503		3.894	-23.4029		2.44	-19.4038
3.905	-2.75477		3.905	410.586		3.905	362.517		3.45	186.009		3.905	-20.3474		2.45	-30.1101
3.916	-2.87807		3.916	403.517		3.916	361.976		3.46	196.422		3.916	-10.9557		2.46	-17.0251
3.927	3.52288		3.927	413.392		3.927	363.651		3.47	191.228		3.927	-34.4419		2.47	-28.4613
3.938	1.36758		3.938	410.565		3.938	364.585		3.48	193.195		3.938	-15.3187		2.48	-15.7039
3.949	-0.4661		3.949	416.339		3.949	371.679		3.49	196.532		3.949	-24.1052		2.49	-21.9101
3.96	0.6941		3.96	416.492		3.96	372.705		3.5	193.49		3.96	-17.4997		2.5	-5.72134
3.971	-3.31258		3.971	414.951		3.971	361.805		3.51	190.619		3.971	-15.322		2.51	-15.4351
3.982	2.20137		3.982	415.315		3.982	357.533		3.52	191.48		3.982	-19.5423		2.52	-31.4251
3.993	3.66794		3.993	413.774		3.993	360.804		3.53	194.62		3.993	-24.69		2.53	-7.6901
4.004	0.92139		4.004	419.051		4.004	365.914		3.54	191.163					2.54	-8.90135
4.015	1.12684		4.015	402.051		4.015	363.117		3.55	189					2.55	6.8999
4.026	5.76342		4.026	402.736		4.026	363.28		3.56	189.659					2.56	-11.9476
4.037	1.33861		4.037	426.854		4.037	363.385		3.57	185.541					2.57	-20.5913
4.048	7.52456		4.048	429.031		4.048	369.923		3.58	195.161					2.58	-29.5588
4.059	2.03726		4.059	421.433		4.059	360.833		3.59	193.312					2.59	-17.5238
4.07	-0.23904		4.07	399.659		4.07	365.815		3.6	191.402					2.6	-9.85385
4.081	1.84453		4.081	439.6		4.081	362.134		3.61	189.348					2.61	2.14865
4.092	4.06111		4.092	427.645		4.092	363.653		3.62	190.554					2.62	-13.1751
4.103	2.75718		4.103	411.26		4.103	367.458		3.63	196.635					2.63	-24.9139
4.114	-6.83849		4.114	411.947		4.114	361.334		3.64	186.156					2.64	-21.9751
4.125	7.70071		4.125	413.079		4.125	376.555		3.65	192.831					2.65	-16.5239
4.136	-1.32759		4.136	414.222		4.136	373.107		3.66	196.028					2.66	-6.77136
4.147	-3.19802		4.147	420.725		4.147	370.435		3.67	190.24					2.67	-9.90884
4.158	0.89268		4.158	406.298		4.158	365.109		3.68	198.077					2.68	-8.99261
4.169	-4.56912		4.169	427.993		4.169	379.538		3.69	191.005					2.69	-18.1101
4.18	1.09008		4.18	421.305		4.18	376.606		3.7	193.962					2.7	-3.4626
4.191	-3.86035		4.191	417.475		4.191	361.03		3.71	194.183					2.71	-21.8751
4.202	-4.4234		4.202	425.11		4.202	368.75		3.72	192.611					2.72	0.29364
4.213	-4.0612		4.213	413.17		4.213	364.618		3.73	187.797					2.73	-26.2051
4.224	-5.525		4.224	426.583		4.224	366.307		3.74	187.993					2.74	-17.7339
4.235	-1.3513		4.235	420.857		4.235	362.868		3.75	192.589					2.75	2.92489
4.246	2.3899		4.246	417.229		4.246	364.023		3.76	195.775					2.76	-46.1551
4.257	-7.4089		4.257	420.176		4.257	365.579		3.77	189.078					2.77	-17.7851
4.268	2.62942		4.268	422.867		4.268	371.917		3.78	188.858					2.78	10.9962
4.279	-1.31276		4.279	410.982		4.279	358.618		3.79	187.833					2.79	-33.7951
4.29	0.59344		4.29	422.697		4.29	371.281		3.8	190.607					2.8	-29.3951
4.301	-2.89098		4.301	427.51		4.301	369.337		3.81	192.275					2.81	-5.90886
4.312	-2.07378		4.312	415.697		4.312	370.554		3.82	197.88					2.82	-8.54884
4.323	-2.45334		4.323	427.593		4.323	370.534		3.83	197.465					2.83	-12.2101
4.334	-0.75426		4.334	422.354		4.334	365.973		3.84	189.051					2.84	-14.7351
4.345	-1.66044		4.345	417.829		4.345	356.227		3.85	192.625					2.85	-27.7901
4.356	-6.88361		4.356	434.138		4.356	365.648		3.86	184.691					2.86	-4.76011
4.367	-1.69566		4.367	425.173		4.367	364.603		3.87	194.085					2.87	-25.8301
4.378	3.78441		4.378	423.34		4.378	371.611		3.88	192.807					2.88	-25.3789
4.389	-1.05014		4.389	416.156		4.389	365.615		3.89	193.225					2.89	-11.5138
4.4	2.19281		4.4	426.531		4.4	369.668		3.9	192.376					2.9	-3.15635
4.411	-1.48287		4.411	438.103		4.411	362.235		3.91	193.806					2.91	-7.07885
4.422	-3.23342		4.422	413.058		4.422	369.433		3.92	185.823					2.92	-4.57886
4.433	-8.31585		4.433	425.465		4.433	377.63		3.93	186.539					2.93	-4.57134
4.444	3.85473		4.444	415.913		4.444	376.821		3.94	188.557					2.94	-4.44011
4.455	1.40418		4.455	423.996		4.455	378.289		3.95	187.948					2.95	-12.8414
4.466	0.11262		4.466	414.757		4.466	369.505		3.96	188.918					2.96	-6.01885
4.477	-8.53143		4.477	426.666		4.477	373.743		3.97	194.692					2.97	-4.21011
4.488	10.7591		4.488	430.736		4.488	362.179		3.98	194.48					2.98	-15.7288
4.499	6.32097		4.499	437.371		4.499	361.124		3.99	190.894					2.99	-19.9914
4.51	-3.04658		4.51	427.013		4.51	373.295		4	192.088					3	-17.8901
4.521	-3.4845		4.521	420.531		4.521	364.172
4.532	-1.49743		4.532	419.59		4.532	370.64
4.543	-2.27898		4.543	421.478		4.543	370.421
4.554	1.68972		4.554	430.854		4.554	363.822
4.565	4.65654		4.565	404.472		4.565	378.396
4.576	-4.92301		4.576	422.892		4.576	365.393
4.587	-1.43806		4.587	428.215		4.587	379.859
4.598	-3.53386		4.598	436.916		4.598	375.432
4.609	-1.95229		4.609	432.194		4.609	366.773
4.62	0.69016		4.62	437.163		4.62	370.881
4.631	-1.36964		4.631	440.763		4.631	364.696
4.642	1.87268		4.642	427.329		4.642	359.42
4.653	-2.19762		4.653	428.263		4.653	372.168
4.664	-0.25954		4.664	439.045		4.664	355.543
4.675	-4.61197		4.675	432.472		4.675	367.92
4.686	-7.8264		4.686	433.169		4.686	371.717
4.697	0.29468		4.697	440.197		4.697	372.644
4.708	-2.09		4.708	419.659		4.708	363.338
4.719	-5.6143		4.719	421.111		4.719	368.085
4.73	-2.6906		4.73	423.26		4.73	367.888
4.741	4.2351		4.741	438.43		4.741	369.101
4.752	-0.54833		4.752	428.77		4.752	371.867
4.763	-1.26213		4.763	411.906		4.763	370.577
4.774	0.60207		4.774	406.607		4.774	371.534
4.785	-1.99461		4.785	428.156		4.785	372.323
4.796	1.58759		4.796	436.229		4.796	374.499
4.807	-3.11596		4.807	430.374		4.807	374.471
4.818	-6.11238		4.818	434.534		4.818	370.558
4.829	-2.46831		4.829	435.308		4.829	369.686
4.84	-2.26098		4.84	428.937		4.84	369.383
4.851	0.52609		4.851	429.322		4.851	373.627
4.862	0.06667		4.862	408.812		4.862	378.794
4.873	-3.93289		4.873	434.562		4.873	376.628
4.884	-0.61906		4.884	421.006		4.884	368.656
4.895	0.89288		4.895	424.104		4.895	372.051
4.906	4.88396		4.906	434.138		4.906	371.599
4.917	-1.83597		4.917	425.902		4.917	375.469
4.928	-1.49927		4.928	416.253		4.928	374.264
4.939	-0.85157		4.939	430.871		4.939	372.899
4.95	5.70038		4.95	415.517		4.95	358.852
4.961	1.07133		4.961	424.461		4.961	369.234
4.972	1.43678		4.972	433.298		4.972	370.863
4.983	1.67785		4.983	434.798		4.983	372.599
4.994	0.46218		4.994	430.857		4.994	373.214
5.005	-9.63263		5.005	443.26
5.016	-8.44968		5.016	437.704
5.027	3.86214		5.027	434.128
5.038	5.34622		5.038	423.909
5.049	2.74729		5.049	445.392
5.06	5.71274		5.06	443.586
5.071	-3.76331		5.071	430.478
5.082	-1.72073		5.082	440.531
5.093	-0.07591		5.093	441.176
5.104	-4.49246		5.104	427.121
5.115	-2.35176		5.115	435.934
5.126	-2.27106		5.126	426.426
5.137	-0.66861		5.137	442.548
5.148	0.13009		5.148	426.996
5.159	-1.68596		5.159	438.149
5.17	3.87473		5.17	428.347
5.181	9.01668		5.181	425.822
5.192	-0.84262		5.192	426.253
5.203	5.17533		5.203	422.201
5.214	-7.58272		5.214	428.201
5.225	5.0081		5.225	427.461
5.236	-4.51307		5.236	426.409
5.247	-1.06175		5.247	419.888
5.258	-2.0573		5.258	434.878
5.269	-6.0731		5.269	422.784
5.28	-1.70078		5.28	439.09
5.291	-4.91471		5.291	438.503
5.302	-0.50625		5.302	436.551
5.313	4.33632		5.313	436.211
5.324	4.20052		5.324	414.868
5.335	5.44472		5.335	437.777
5.346	-4.63071		5.346	419.663
5.357	-1.04101		5.357	441.496
5.368	-2.38369		5.368	418.468
5.379	1.44551		5.379	422.607
5.39	-6.05829		5.39	435.767
5.401	4.48229		5.401	418.749
5.412	-0.35939		5.412	432.149
5.423	0.37019		5.423	435.867
5.434	-7.02062		5.434	449.013
5.445	-6.68292		5.445	435.916
5.456	-3.44697		5.456	433.142
5.467	6.46636		5.467	440.711
5.478	2.83556		5.478	418.19
5.489	2.23675		5.489	436.01
5.5	4.10695		5.5	430.065
5.511	-1.31072		5.511	431.374
5.522	3.31072		5.522	433.954
5.533	-1.04458		5.533	432.503
5.544	-5.02138		5.544	441.524
5.555	4.80507		5.555	428.062
5.566	2.46615		5.566	419.18
5.577	-1.12553		5.577	449.586
5.588	0.72942		5.588	437.541
5.599	4.27174		5.599	451.718
5.61	-2.62343		5.61	436.916
5.621	2.11902		5.621	447.725
5.632	3.82109		5.632	439.409
5.643	-2.32496		5.643	441.715
5.654	-1.11776		5.654	436.468
5.665	3.70569		5.665	437.711
5.676	-5.92186		5.676	436.582
5.687	-2.06885		5.687	421.538
5.698	4.06053		5.698	432.048
5.709	0.78223		5.709	440.52
5.72	-0.16407		5.72	425.812
5.731	-2.77125		5.731	430.027
5.742	0.71496		5.742	431.739
5.753	4.77165		5.753	439.409
5.764	3.80898		5.764	431.944
5.775	1.46293		5.775	426.92
5.786	-1.54063		5.786	447.378
5.797	-6.01242		5.797	436.072
5.808	5.25227		5.808	445.051
5.819	-0.53715		5.819	427.406
5.83	6.15479		5.83	432.624
5.841	-3.99638		5.841	433.291
5.852	-1.89355		5.852	418.433
5.863	3.87952		5.863	438.423
5.874	-0.91841		5.874	437.836
5.885	-5.12684		5.885	436.041
5.896	4.42287		5.896	457.958
5.907	3.12906		5.907	436.374
5.918	-4.71986		5.918	439.43
5.929	-0.88954		5.929	439.829
5.94	1.37429		5.94	439.225
5.951	1.31824		5.951	435.09
5.962	2.06369		5.962	449.697
5.973	-6.25674		5.973	444.298
5.984	2.29283		5.984	441.951
5.995	1.26353		5.995	416.722

## Sheet: Figure 4
Figure 4:sDarken and its variants are suitable for 2-P applications. (
figure 4b									figure 4c			figure 4d							figure 4g
Table 1				Table 2					Distance (μm)	norm. fluorescence			Table 1			Table 2				sDarken						H-sDarken						L-sDarken
Time (s)	mean	SEM		Time (s)	mean	SEM			0	0.276709			ACSF	Sham		ACSF	+5-HT			Dendrites			Spines			Dendrites			Spines			Dendrites			Spines
0.128	0.031561	0.021656		0.128	-0.00276	0.013251			0.214844	0.198445			1.51344e-16	-0.066839		-6.245e-17	-0.743734			norm. fluor.	+ 5-HT			+ 5-HT			+ 5-HT			+ 5-HT			+ 5-HT			+ 5-HT
0.256	0.015605	0.025435		0.256	-0.00263	0.007565			0.429688	0.15409			-8.16838e-17	-0.030674		9.62772e-18	-0.753755			1	0.358314		1	0.327166		1	0.417532		1	0.464282		1	0.694568		1	0.722726
0.384	0.019308	0.028708		0.384	-0.0116	0.014193			0.644531	0.187081			-9.18536e-17	-0.0256038		2.98372e-17	-0.690432			1	0.362882		1	0.563255		1	0.213823		1	0.298769		1	0.570891		1	0.584022
0.512	-0.00468	0.012135		0.512	0.013409	0.01856			0.859375	0.166995			-5.3256e-17	-0.00469367		1.65276e-16	-0.732496			1	0.442926		1	0.370396		1	0.436233								1	0.533107
0.64	-0.01185	0.024126		0.64	0.00439	0.007435			1.07422	0.21008										1	0.478916		1	0.523099		1	0.410012		1	0.510771		1	0.54381		1	0.586378
0.768	-0.00091	0.030393		0.768	0.000577	0.008532			1.28906	0.275902		mean	-1.88624e-17	-0.0319526		3.55727e-17	-0.730104			1	0.407945		1	0.423084		1	0.436797		1	0.564023		1	0.506571		1	0.548845
0.896	-0.00172	0.036843		0.896	0.005397	0.006344			1.50391	0.284538
1.024	0.006548	0.015704		1.024	0.011423	0.002672			1.71875	0.280497									mean	1	0.410197		1	0.4414		1	0.38288		1	0.459461		1	0.57896		1	0.595016
1.152	-0.04973	0.023621		1.152	0.010802	0.00473			1.93359	0.581771		figure 4e
1.28	-0.00491	0.012727		1.28	0.008322	0.021783			2.14844	1			Table 1			Table 2
1.408	0.024582	0.024991		1.408	-0.02366	0.008197			2.36328	0.963989			ACSF	Sham		ACSF	+5-HT
1.536	-0.00952	0.026746		1.536	0.000401	0.007862			2.57812	0.654474			-4.93529e-17	-0.0245367		3.92048e-15	-76.9954
1.664	0.021124	0.010087		1.664	-0.00752	0.007776			2.79297	0.603225			7.81493e-17	-0.0224267		-5.34295e-15	-79.4973
1.792	-6.3e-05	0.014075		1.792	-0.01095	0.016923			3.00781	0.368276			7.19802e-17	-0.0220702		6.50738e-15	-76.0837
1.92	0.007917	0.00914		1.92	0.025446	0.010549			3.22266	0.340069			-3.64292e-17	-0.0344049		9.34149e-15	-78.3108
2.048	-0.02267	0.015704		2.048	-0.026	0.018588			3.4375	0.317503
2.176	-0.02824	0.024291		2.176	-0.00757	0.01379			3.65234	0.318533		mean	1.60868e-17	-0.0258596		3.6066e-17	-0.777218
2.304	-0.01394	0.009822		2.304	0.002571	0.016856			3.86719	0.295748
2.432	-0.01544	0.035847		2.432	-0.02746	0.007644			4.08203	0.25072
2.56	0.010508	0.004042		2.56	-0.00426	0.011679			4.29688	0.237489
2.688	-0.03999	0.02878		2.688	-0.00403	0.006554			4.51172	0.166343
2.816	-0.04065	0.01925		2.816	0.014827	0.009736			4.72656	0.127346
2.944	0.006355	0.024078		2.944	0.018273	0.012759			4.94141	0.076565
3.072	0.002196	0.017027		3.072	0.012156	0.011868			5.15625	0.177085
3.2	0.00767	0.016669		3.2	-0.00409	0.013026			5.37109	0.09753
3.328	-0.02297	0.030248		3.328	0.003768	0.012557			5.58594	0.106273
3.456	0.049701	0.023382		3.456	0.027634	0.009931			5.80078	0.105308
3.584	0.012163	0.011723		3.584	-0.00118	0.013111			6.01562	0.171233
3.712	-0.01748	0.024724		3.712	0.015562	0.014765			6.23047	0.26842
3.84	0.002017	0.007137		3.84	-0.03067	0.005997			6.44531	0.21331
3.968	-0.01311	0.014954		3.968	-0.02976	0.010626			6.66016	0.260625
4.096	0.03011	0.012868		4.096	-0.00842	0.008397			6.875	0.249077
4.224	0.002865	0.012839		4.224	-0.00911	0.013789			7.08984	0.206197
4.352	0.017164	0.019133		4.352	0.012952	0.012497			7.30469	0.23316
4.48	0.031525	0.016064		4.48	-0.00441	0.009852			7.51953	0.192499
4.608	-0.01598	0.025352		4.608	-0.0139	0.008288			7.73438	0.265984
4.736	-0.01179	0.023071		4.736	0.023081	0.019746			7.94922	0.105737
4.864	-0.01882	0.015674		4.864	-0.01886	0.019862			8.16406	0.118981
4.992	0.015287	0.018328		4.992	-0.0079	0.007807			8.37891	0.218497
5.12	0.030257	0.014616		5.12	0.045743	0.007977			8.59375	0.172503
5.248	-0.01428	0.026205		5.248	0.005651	0.016598			8.80859	0.139478
5.376	0.001872	0.032648		5.376	0.01179	0.012466			9.02344	0.134275
5.504	-0.01966	0.032346		5.504	0.004723	0.013498			9.23828	0.146806
5.632	-0.0067	0.018462		5.632	0.008293	0.020433			9.45312	0.129071
5.76	0.032226	0.022178		5.76	0.013183	0.022024			9.66797	0.096192
5.888	0.02135	0.024685		5.888	0.015909	0.009836			9.88281	0.091194
6.016	-0.01821	0.021634		6.016	-0.00844	0.010841			10.0977	0.136076
6.144	-0.00291	0.018762		6.144	-0.01816	0.019974			10.3125	0.135137
6.272	0.040611	0.034514		6.272	0.000198	0.014402			10.5273	0.132915
6.4	-0.03621	0.02502		6.4	0.001415	0.011084			10.7422	0.142709
6.528	-0.02907	0.012794		6.528	0.00133	0.006158			10.957	0.088259
6.656	0.026373	0.023878		6.656	0.026502	0.018526			11.1719	0.215614
6.784	0.037026	0.014526		6.784	-0.01039	0.01273			11.3867	0.187416
6.912	-0.02038	0.024105		6.912	0.016103	0.006612			11.6016	0.158998
7.04	0.004547	0.024255		7.04	-0.00878	0.015862			11.8164	0.408298
7.168	0.020928	0.031034		7.168	0.001841	0.027392			12.0312	0.670708
7.296	-0.00195	0.015795		7.296	0.004988	0.015617			12.2461	0.736058
7.424	0.010812	0.015573		7.424	0.01055	0.01899			12.4609	0.919802
7.552	-0.03622	0.014443		7.552	0.008128	0.01882			12.6758	0.928506
7.68	-0.01202	0.022798		7.68	0.017271	0.017085			12.8906	0.910921
7.808	-0.03069	0.010831		7.808	0.003879	0.012342			13.1055	0.77333
7.936	0.045349	0.023114		7.936	-0.00375	0.008706			13.3203	0.546047
8.064	-0.00276	0.02108		8.064	-0.01047	0.020068			13.5352	0.383493
8.192	-0.00353	0.020027		8.192	0.019577	0.015165			13.75	0.360232
8.32	0.001419	0.006777		8.32	0.019368	0.013382			13.9648	0.258476
8.448	0.020262	0.021656		8.448	0.002968	0.027692			14.1797	0.205031
8.576	-0.00556	0.032473		8.576	-0.00535	0.027524			14.3945	0.367924
8.704	-0.01101	0.028193		8.704	-0.00484	0.013615			14.6094	0.328271
8.832	-0.00616	0.013608		8.832	0.011505	0.014044			14.8242	0.25522
8.96	0.009577	0.021696		8.96	-0.00276	0.010069			15.0391	0.196982
9.088	0.026854	0.012872		9.088	0.039816	0.024825			15.2539	0.337246
9.216	-0.00496	0.023112		9.216	0.036897	0.028745			15.4688	0.450456
9.344	-0.00996	0.017007		9.344	0.01181	0.01188
9.472	0.026087	0.026654		9.472	-0.00235	0.017549
9.6	-0.00542	0.031828		9.6	0.004138	0.016097
9.728	-0.01349	0.017958		9.728	0.028317	0.021574
9.856	-0.03471	0.012747		9.856	-0.00246	0.025689
9.984	0.011215	0.009251		9.984	-0.00847	0.013083
10.112	0.017387	0.014324		10.112	0.011376	0.011265
10.24	-0.00323	0.007166		10.24	0.007001	0.015131
10.368	0.002545	0.009542		10.368	0.032969	0.013154
10.496	0.045734	0.017508		10.496	0.009074	0.01203
10.624	-0.01486	0.023514		10.624	-0.00291	0.022948
10.752	-0.02252	0.03345		10.752	-0.00672	0.021336
10.88	-0.01804	0.023935		10.88	-0.00747	0.014487
11.008	0.015015	0.023106		11.008	-0.00154	0.025572
11.136	-0.03752	0.015329		11.136	-0.00124	0.016715
11.264	0.002885	0.018332		11.264	0.019199	0.008237
11.392	0.036919	0.018359		11.392	-0.00953	0.014542
11.52	-0.02851	0.010854		11.52	0.018251	0.023641
11.648	0.042329	0.028775		11.648	0.011628	0.021588
11.776	0.014861	0.032857		11.776	0.017448	0.009933
11.904	-0.00152	0.01966		11.904	-0.01096	0.018673
12.032	-0.01497	0.030277		12.032	0.013427	0.022185
12.16	-0.00317	0.024953		12.16	-0.00507	0.009968
12.288	0.004426	0.048308		12.288	0.006051	0.018252
12.416	0.002185	0.01235		12.416	-0.03261	0.016249
12.544	0.014862	0.010115		12.544	-0.00702	0.022898
12.672	0.037948	0.022312		12.672	-0.00608	0.018175
12.8	0.013275	0.029477		12.8	-0.02279	0.011462
12.928	0.01022	0.027409		12.928	-0.02013	0.020751
13.056	-0.01107	0.022781		13.056	-0.01052	0.018419
13.184	0.007564	0.017272		13.184	-0.01509	0.019655
13.312	-0.06404	0.018655		13.312	-0.01477	0.011382
13.44	-0.00195	0.018462		13.44	-0.01205	0.02131
13.568	0.017065	0.012923		13.568	-0.00022	0.018108
13.696	0.017194	0.014515		13.696	-0.02114	0.019951
13.824	0.007345	0.036873		13.824	-0.02264	0.016204
13.952	-0.02059	0.008238		13.952	-0.00643	0.020036
14.08	-0.02037	0.034489		14.08	0.003989	0.028698
14.208	0.025604	0.015312		14.208	-0.00614	0.012468
14.336	-0.01961	0.020289		14.336	-0.01127	0.013608
14.464	0.017819	0.02265		14.464	-0.00969	0.015113
14.592	-0.0096	0.019011		14.592	-0.02938	0.017568
14.72	0.039345	0.014649		14.72	-0.00083	0.016133
14.848	0.022749	0.033143		14.848	0.014329	0.011715
14.976	0.001687	0.02188		14.976	0.003416	0.02475
15.104	0.000647	0.011336		15.104	-0.00206	0.011434
15.232	-0.00168	0.038767		15.232	-0.02466	0.024099
15.36	-0.04505	0.017235		15.36	-0.01644	0.023871
15.488	-0.00316	0.025131		15.488	-0.00227	0.027605
15.616	-0.00891	0.025273		15.616	0.003292	0.012589
15.744	0.014596	0.025407		15.744	-0.01909	0.012501
15.872	0.015429	0.028701		15.872	0.012941	0.009026
16	0.038126	0.020929		16	-0.0018	0.012
16.128	-0.01648	0.023708		16.128	0.021197	0.015281
16.256	0.021005	0.011009		16.256	0.018253	0.017332
16.384	0.002012	0.020509		16.384	0.019835	0.019237
16.512	0.010628	0.020416		16.512	-0.01347	0.021838
16.64	0.004127	0.010269		16.64	-0.02361	0.017385
16.768	-0.00649	0.009395		16.768	-0.00525	0.007756
16.896	-0.02096	0.018471		16.896	0.020523	0.009677
17.024	-0.04549	0.018325		17.024	-0.00735	0.016376
17.152	0.010131	0.032128		17.152	-0.00984	0.022025
17.28	0.020061	0.024616		17.28	0.008788	0.02252
17.408	0.004866	0.020805		17.408	-0.01715	0.02242
17.536	0.034725	0.01112		17.536	0.016301	0.020436
17.664	0.010079	0.028717		17.664	-0.00649	0.011305
17.792	-0.01123	0.015469		17.792	-0.01124	0.014758
17.92	-0.02708	0.02548		17.92	-0.00636	0.014273
18.048	0.010875	0.037165		18.048	-0.01888	0.018356
18.176	-0.01004	0.029926		18.176	0.010751	0.016111
18.304	0.003058	0.036496		18.304	-0.00148	0.010894
18.432	-0.05319	0.037214		18.432	-0.01412	0.013158
18.56	-0.00823	0.02305		18.56	-0.00123	0.016796
18.688	-0.01791	0.026225		18.688	-0.00331	0.011132
18.816	-0.00638	0.031773		18.816	-0.00151	0.032866
18.944	-0.02041	0.030252		18.944	0.014375	0.015695
19.072	-0.0417	0.010555		19.072	-0.01972	0.024044
19.2	-0.02096	0.019138		19.2	-0.00113	0.013415
19.328	0.010173	0.024609		19.328	0.004832	0.007617
19.456	-0.01914	0.028551		19.456	0.012659	0.016559
19.584	0.030289	0.029759		19.584	0.021844	0.01756
19.712	-0.01694	0.019986		19.712	0.016343	0.026898
19.84	0.025233	0.018943		19.84	-0.00459	0.021749
19.968	-0.00865	0.019494		19.968	0.012099	0.01655
20.096	-0.0071	0.013083		20.096	0.006847	0.02298
20.224	-0.01186	0.017036		20.224	0.006279	0.026126
20.352	-0.00994	0.022647		20.352	-5.7e-05	0.012906
20.48	-0.01673	0.021567		20.48	-0.02804	0.009458
20.608	0.012778	0.023148		20.608	0.01148	0.025186
20.736	-0.03092	0.024409		20.736	0.005749	0.024273
20.864	-0.01359	0.008868		20.864	-0.00142	0.025377
20.992	-0.00406	0.015561		20.992	0.022569	0.017753
21.12	-0.02684	0.016616		21.12	0.013395	0.023202
21.248	-0.00201	0.030285		21.248	-0.01103	0.019134
21.376	-0.03362	0.010298		21.376	0.000493	0.011727
21.504	0.02055	0.023769		21.504	0.011659	0.015134
21.632	0.011322	0.0229		21.632	0.000231	0.009168
21.76	0.034426	0.006858		21.76	-0.01528	0.012889
21.888	-0.0256	0.021117		21.888	0.007045	0.018088
22.016	-0.00338	0.03323		22.016	0.007262	0.016729
22.144	-0.00676	0.01109		22.144	0.007932	0.01843
22.272	0.011727	0.018595		22.272	-0.01873	0.02613
22.4	-0.01858	0.015257		22.4	0.019918	0.024925
22.528	-0.02347	0.026518		22.528	0.000523	0.018351
22.656	0.009639	0.016375		22.656	0.026355	0.020124
22.784	-0.01096	0.015464		22.784	0.008797	0.013634
22.912	-0.01123	0.023889		22.912	0.004497	0.012588
23.04	-0.00332	0.018943		23.04	-0.00434	0.02169
23.168	-0.05149	0.020017		23.168	-0.00563	0.026429
23.296	-0.02169	0.007412		23.296	0.003495	0.020976
23.424	-0.02957	0.015325		23.424	-0.00296	0.017288
23.552	0.010237	0.032953		23.552	0.008816	0.013979
23.68	0.006459	0.025185		23.68	-0.01026	0.022974
23.808	0.01587	0.006014		23.808	0.014914	0.025736
23.936	-0.00872	0.021006		23.936	0.009961	0.01474
24.064	-0.02023	0.029183		24.064	-0.01025	0.022478
24.192	-0.01887	0.018557		24.192	-0.00423	0.020841
24.32	-0.0083	0.029249		24.32	0.009312	0.017067
24.448	-0.03037	0.021264		24.448	0.001679	0.015384
24.576	0.032894	0.032572		24.576	0.005717	0.023872
24.704	-0.00614	0.019499		24.704	0.006026	0.011903
24.832	-0.01162	0.020259		24.832	-0.00457	0.01569
24.96	-0.02722	0.01885		24.96	-0.00625	0.031074
25.088	-0.02616	0.027993		25.088	0.011124	0.013026
25.216	-0.00987	0.020907		25.216	0.004585	0.025715
25.344	-0.02234	0.009707		25.344	0.031916	0.022914
25.472	0.012329	0.011239		25.472	-0.00385	0.015455
25.6	0.040446	0.021832		25.6	-0.00586	0.006703
25.728	-0.00847	0.01743		25.728	0.010863	0.029286
25.856	0.00503	0.009824		25.856	-0.00479	0.022773
25.984	-0.03157	0.022836		25.984	0.015615	0.023117
26.112	-0.03058	0.007013		26.112	0.001266	0.019432
26.24	-0.00176	0.01881		26.24	0.008911	0.015197
26.368	0.026514	0.028021		26.368	-0.00805	0.025671
26.496	0.000155	0.019039		26.496	-0.02707	0.019572
26.624	0.001513	0.027592		26.624	-0.02897	0.022052
26.752	-0.04372	0.025194		26.752	-0.00857	0.022098
26.88	-0.00878	0.019672		26.88	0.006228	0.019771
27.008	-0.02928	0.011154		27.008	-0.02597	0.032119
27.136	0.038327	0.018824		27.136	0.016867	0.034659
27.264	-0.01402	0.032364		27.264	0.021925	0.020851
27.392	-0.00821	0.031164		27.392	0.015256	0.037798
27.52	-0.00143	0.023355		27.52	0.007396	0.022798
27.648	-0.00355	0.033384		27.648	-0.01231	0.033258
27.776	0.001338	0.021839		27.776	-0.00691	0.02377
27.904	0.000775	0.026605		27.904	-0.02679	0.029749
28.032	0.017505	0.017796		28.032	-0.00197	0.034321
28.16	-0.00427	0.024578		28.16	-0.00499	0.012121
28.288	-0.03287	0.033892		28.288	0.013515	0.012931
28.416	-0.02093	0.021407		28.416	-0.02288	0.019671
28.544	-0.03121	0.028133		28.544	-0.00394	0.021602
28.672	0.007846	0.039732		28.672	-0.03897	0.034768
28.8	-0.01851	0.018437		28.8	-0.04424	0.02141
28.928	-0.02418	0.016261		28.928	-0.05521	0.028654
29.056	-0.02244	0.010222		29.056	-0.0321	0.05018
29.184	0.024378	0.023332		29.184	-0.05546	0.03731
29.312	-0.01612	0.030943		29.312	-0.07405	0.050102
29.44	-0.01974	0.017092		29.44	-0.11956	0.049306
29.568	-0.01783	0.034979		29.568	-0.15511	0.052848
29.696	0.005847	0.029984		29.696	-0.15516	0.065366
29.824	-0.01154	0.022805		29.824	-0.17091	0.066097
29.952	-0.01541	0.028265		29.952	-0.21487	0.069411
30.08	-0.02519	0.017618		30.08	-0.29154	0.066586
30.208	-0.01688	0.022111		30.208	-0.32236	0.070718
30.336	-0.03933	0.017405		30.336	-0.36462	0.056447
30.464	-0.01559	0.023928		30.464	-0.41249	0.053873
30.592	-0.05798	0.019628		30.592	-0.46109	0.061338
30.72	-0.01278	0.011375		30.72	-0.51415	0.048572
30.848	-0.00769	0.00746		30.848	-0.55017	0.042645
30.976	-0.02217	0.021818		30.976	-0.58153	0.032445
31.104	-0.00718	0.021595		31.104	-0.60062	0.028593
31.232	-0.02139	0.009731		31.232	-0.62042	0.028298
31.36	-0.01083	0.027954		31.36	-0.64974	0.023155
31.488	-0.03519	0.025305		31.488	-0.6402	0.023262
31.616	-0.01432	0.021632		31.616	-0.66801	0.018116
31.744	-0.0191	0.02263		31.744	-0.668	0.022128
31.872	-0.03906	0.023266		31.872	-0.67276	0.024145
32	-0.03425	0.02144		32	-0.67272	0.022813
32.128	-0.03462	0.025872		32.128	-0.68358	0.020777
32.256	0.053421	0.02813		32.256	-0.68756	0.024611
32.384	-0.03243	0.031124		32.384	-0.68525	0.026193
32.512	-0.0032	0.021993		32.512	-0.68934	0.023555
32.64	-0.02032	0.024848		32.64	-0.70496	0.028699
32.768	-0.01127	0.023811		32.768	-0.68647	0.026294
32.896	0.023213	0.01702		32.896	-0.68671	0.026313
33.024	-0.00073	0.017031		33.024	-0.7015	0.025883
33.152	-0.03461	0.024218		33.152	-0.71708	0.019443
33.28	0.003697	0.017217		33.28	-0.7104	0.019979
33.408	0.000824	0.013437		33.408	-0.71045	0.02471
33.536	-0.00483	0.013855		33.536	-0.70969	0.029004
33.664	-0.02747	0.026437		33.664	-0.71406	0.027084
33.792	-0.02882	0.034926		33.792	-0.70855	0.022332
33.92	-0.01492	0.010928		33.92	-0.71151	0.017944
34.048	0.02543	0.015326		34.048	-0.71364	0.019464
34.176	-0.00146	0.028663		34.176	-0.7059	0.019762
34.304	-0.00666	0.027208		34.304	-0.71615	0.02661
34.432	-0.01844	0.015105		34.432	-0.73224	0.0258
34.56	-0.06447	0.017509		34.56	-0.72019	0.023722
34.688	-0.07246	0.01923		34.688	-0.72439	0.026789
34.816	-0.06895	0.015397		34.816	-0.72036	0.024128
34.944	-0.0633	0.020657		34.944	-0.73573	0.021109
35.072	-0.02946	0.028273		35.072	-0.71614	0.025515
35.2	0.000568	0.031466		35.2	-0.72244	0.024211
35.328	-0.02142	0.014735		35.328	-0.70589	0.024062
35.456	0.000254	0.035078		35.456	-0.73133	0.023467
35.584	-0.0186	0.035031		35.584	-0.73629	0.023963
35.712	-0.04804	0.018917		35.712	-0.71804	0.029077
35.84	-0.02488	0.038981		35.84	-0.72368	0.027495
35.968	-0.00041	0.030774		35.968	-0.71713	0.018426
36.096	-0.01647	0.031201		36.096	-0.72371	0.028952
36.224	0.020937	0.018653		36.224	-0.72277	0.026151
36.352	-0.01224	0.030388		36.352	-0.73089	0.022406
36.48	0.000787	0.022773		36.48	-0.72251	0.028243
36.608	-0.01129	0.028892		36.608	-0.72361	0.028179
36.736	-0.02451	0.013487		36.736	-0.71662	0.03082
36.864	-0.00448	0.038676		36.864	-0.72855	0.028686
36.992	-0.02534	0.009599		36.992	-0.7338	0.024354
37.12	0.007505	0.006758		37.12	-0.72763	0.026729
37.248	-0.00893	0.024392		37.248	-0.73208	0.021886
37.376	0.003212	0.012339		37.376	-0.72857	0.025983
37.504	0.010094	0.015322		37.504	-0.73039	0.027959
37.632	-0.00672	0.030602		37.632	-0.7102	0.015976
37.76	-0.04046	0.01928		37.76	-0.7205	0.023166
37.888	-0.02105	0.021963		37.888	-0.72836	0.022373
38.016	0.007233	0.019022		38.016	-0.73091	0.023552
38.144	-0.03814	0.023802		38.144	-0.72206	0.025557
38.272	-0.03422	0.02484		38.272	-0.72832	0.022696
38.4	-0.00991	0.028571		38.4	-0.72928	0.020937
38.528	0.030906	0.019128		38.528	-0.73098	0.024043
38.656	-0.00409	0.014939		38.656	-0.73029	0.021703
38.784	0.00952	0.034663		38.784	-0.72404	0.023804
38.912	-0.05284	0.010781		38.912	-0.71924	0.027135
39.04	-0.00543	0.007898		39.04	-0.73291	0.029546
39.168	-0.07018	0.019296		39.168	-0.7326	0.024457
39.296	-0.00591	0.035679		39.296	-0.72479	0.024228
39.424	-0.04735	0.024786		39.424	-0.72157	0.021718
39.552	-0.01745	0.032889		39.552	-0.73647	0.025961
39.68	-0.03204	0.035702		39.68	-0.73283	0.025623
39.808	0.008432	0.02898		39.808	-0.73475	0.026306
39.936	0.036409	0.024858		39.936	-0.72033	0.024207
40.064	-0.01536	0.015183		40.064	-0.72414	0.024861
40.192	0.003386	0.033477		40.192	-0.72872	0.026423
40.32	-0.01636	0.03175		40.32	-0.73241	0.023747
40.448	-0.00688	0.015415		40.448	-0.71225	0.025303
40.576	-0.00077	0.01344		40.576	-0.74111	0.022822
40.704	-0.03136	0.026811		40.704	-0.73469	0.025002
40.832	-0.07349	0.037452		40.832	-0.73464	0.028389
40.96	-0.00274	0.026787		40.96	-0.7462	0.029341
41.088	-0.02034	0.038275		41.088	-0.72982	0.019857
41.216	-0.03724	0.030619		41.216	-0.72629	0.028348
41.344	-0.03834	0.033613		41.344	-0.72465	0.026659
41.472	-0.01005	0.020183		41.472	-0.73073	0.023661
41.6	-0.03291	0.042758		41.6	-0.71707	0.023681
41.728	-0.05903	0.023092		41.728	-0.72644	0.023264
41.856	-0.05224	0.031558		41.856	-0.73314	0.022158
41.984	-0.0018	0.024812		41.984	-0.72789	0.019544
42.112	-0.08213	0.019776		42.112	-0.72977	0.019908
42.24	0.005242	0.024557		42.24	-0.72899	0.025281
42.368	-0.04712	0.039295		42.368	-0.74165	0.030433
42.496	-0.01553	0.020253		42.496	-0.7345	0.027401
42.624	-0.02576	0.02569		42.624	-0.72869	0.021909
42.752	-0.0375	0.018357		42.752	-0.71953	0.025585
42.88	-0.02097	0.016165		42.88	-0.72898	0.024943
43.008	-0.00821	0.017159		43.008	-0.73816	0.024408
43.136	-1.2e-05	0.009288		43.136	-0.73378	0.026588
43.264	-0.02806	0.014926		43.264	-0.74315	0.027684
43.392	0.002504	0.026435		43.392	-0.72327	0.015015
43.52	0.024742	0.031539		43.52	-0.73727	0.025479
43.648	-0.00596	0.032983		43.648	-0.73483	0.019882
43.776	-0.05942	0.035338		43.776	-0.73329	0.023086
43.904	0.007671	0.034779		43.904	-0.74583	0.024783
44.032	-0.00561	0.023217		44.032	-0.72485	0.018947
44.16	-0.01528	0.026996		44.16	-0.71888	0.022865
44.288	-0.01984	0.01478		44.288	-0.73105	0.022258
44.416	-0.01219	0.022376		44.416	-0.73233	0.019193
44.544	-0.02774	0.02336		44.544	-0.73636	0.022757
44.672	-0.0035	0.023943		44.672	-0.72561	0.024659
44.8	-4.9e-05	0.015533		44.8	-0.74298	0.021001
44.928	-0.01463	0.028127		44.928	-0.72778	0.019612
45.056	-0.04425	0.027698		45.056	-0.73331	0.029083
45.184	-0.04024	0.020558		45.184	-0.73648	0.015567
45.312	0.029439	0.011288		45.312	-0.74394	0.019737
45.44	-0.05112	0.030186		45.44	-0.7446	0.018265
45.568	-0.04004	0.027542		45.568	-0.7357	0.023507
45.696	-0.02607	0.013264		45.696	-0.73712	0.023102
45.824	0.004885	0.028992		45.824	-0.73628	0.024694
45.952	-0.02295	0.034485		45.952	-0.73275	0.020514
46.08	-0.04604	0.035746		46.08	-0.73167	0.022926
46.208	-0.07265	0.018928		46.208	-0.73489	0.028749
46.336	-0.03766	0.01938		46.336	-0.74376	0.015621
46.464	-0.01153	0.035889		46.464	-0.73714	0.018231
46.592	-0.00699	0.016783		46.592	-0.73038	0.02513
46.72	-0.03516	0.047362		46.72	-0.72968	0.018759
46.848	-0.05334	0.028699		46.848	-0.73703	0.020639
46.976	-0.04155	0.023506		46.976	-0.73312	0.018458
47.104	-0.03046	0.023025		47.104	-0.72984	0.02251
47.232	-0.05391	0.02647		47.232	-0.73965	0.021488
47.36	-0.06608	0.026832		47.36	-0.73225	0.018033
47.488	-0.00287	0.005576		47.488	-0.73494	0.0211
47.616	-0.05142	0.027462		47.616	-0.73379	0.018047
47.744	-0.00553	0.0163		47.744	-0.74732	0.014402
47.872	-0.03207	0.022412		47.872	-0.7232	0.020321
48	-0.04064	0.029665		48	-0.73632	0.026341
48.128	-0.02313	0.025435		48.128	-0.73152	0.022133
48.256	-0.02685	0.012858		48.256	-0.72841	0.021106
48.384	-0.01847	0.018085		48.384	-0.74392	0.021612
48.512	0.011354	0.028792		48.512	-0.73605	0.018915
48.64	-0.01255	0.024905		48.64	-0.73207	0.024086
48.768	-0.03517	0.020366		48.768	-0.7361	0.023194
48.896	-0.03757	0.052504		48.896	-0.74013	0.019079
49.024	0.002005	0.042811		49.024	-0.72886	0.021697
49.152	-0.00909	0.016755		49.152	-0.73784	0.020271
49.28	-0.03273	0.023724		49.28	-0.74082	0.021193
49.408	-0.01116	0.039233		49.408	-0.74562	0.021715
49.536	0.036396	0.011393		49.536	-0.74424	0.020723
49.664	-0.00919	0.020555		49.664	-0.73714	0.015278
49.792	-0.01515	0.021518		49.792	-0.73773	0.019677
49.92	-0.00908	0.038108		49.92	-0.75179	0.017093
50.048	-0.05222	0.024302		50.048	-0.73905	0.021957
50.176	-0.03312	0.017627		50.176	-0.75077	0.018806
50.304	-0.03278	0.018618		50.304	-0.75189	0.019464
50.432	-0.00498	0.01785		50.432	-0.7395	0.021567
50.56	-0.01162	0.01614		50.56	-0.73768	0.018696
50.688	-0.0465	0.02922		50.688	-0.75398	0.017875
50.816	-0.03192	0.009907		50.816	-0.73303	0.026695
50.944	-0.041	0.019853		50.944	-0.7333	0.024486
51.072	-0.05614	0.020708		51.072	-0.73485	0.017905
51.2	-0.05912	0.025856		51.2	-0.7389	0.013812
51.328	-0.02102	0.020602		51.328	-0.74126	0.017501
51.456	-0.01381	0.023487		51.456	-0.74713	0.018544
51.584	-0.06193	0.036488		51.584	-0.73095	0.020067
51.712	-0.04532	0.018267		51.712	-0.73737	0.019945
51.84	0.004165	0.020587		51.84	-0.74351	0.018208
51.968	-0.03909	0.022732		51.968	-0.73873	0.016978
52.096	0.001061	0.026355		52.096	-0.73712	0.022094
52.224	-0.0516	0.012311		52.224	-0.72753	0.018078
52.352	-0.08281	0.019585		52.352	-0.74465	0.016182
52.48	-0.05121	0.017845		52.48	-0.74213	0.019365
52.608	-0.01609	0.02914		52.608	-0.73403	0.017098
52.736	-0.07214	0.030824		52.736	-0.74435	0.022217
52.864	-0.0138	0.029836		52.864	-0.74463	0.021186
52.992	-0.04562	0.016672		52.992	-0.73948	0.019436
53.12	-0.06188	0.018638		53.12	-0.73733	0.020581
53.248	-0.00643	0.019154		53.248	-0.74394	0.023884
53.376	-0.00303	0.014479		53.376	-0.73822	0.017879
53.504	-0.03196	0.015545		53.504	-0.7407	0.022068
53.632	-0.02516	0.019252		53.632	-0.74346	0.018451
53.76	-0.03794	0.018658		53.76	-0.73996	0.018702
53.888	-0.00924	0.021132		53.888	-0.73217	0.02081
54.016	-0.02893	0.018383		54.016	-0.73881	0.015661
54.144	-0.00233	0.026965		54.144	-0.75063	0.020645
54.272	-0.05507	0.026071		54.272	-0.73885	0.019229
54.4	-0.01561	0.022578		54.4	-0.74982	0.018971
54.528	-0.04213	0.006636		54.528	-0.74645	0.018647
54.656	-0.0107	0.008224		54.656	-0.73924	0.016503
54.784	-0.02249	0.031116		54.784	-0.74793	0.014411
54.912	-0.03157	0.032635		54.912	-0.74475	0.016701
55.04	-0.0391	0.015409		55.04	-0.74131	0.016998
55.168	-0.02815	0.010841		55.168	-0.73703	0.01559
55.296	-0.02949	0.018508		55.296	-0.73682	0.018975
55.424	-0.03388	0.010869		55.424	-0.74342	0.019422
55.552	-0.01603	0.018163		55.552	-0.75159	0.019563
55.68	-0.04496	0.008005		55.68	-0.73672	0.018739
55.808	0.029872	0.019703		55.808	-0.75094	0.025064
55.936	-0.0257	0.008701		55.936	-0.7445	0.023771
56.064	-0.03306	0.024323		56.064	-0.73726	0.021609
56.192	-0.03152	0.022506		56.192	-0.74283	0.018324
56.32	-0.00392	0.009435		56.32	-0.73263	0.02034
56.448	0.004581	0.022789		56.448	-0.73453	0.018514
56.576	-0.00386	0.025771		56.576	-0.73457	0.018191
56.704	-0.07108	0.030084		56.704	-0.74316	0.017668
56.832	-0.00667	0.012937		56.832	-0.74144	0.014975
56.96	-0.03131	0.018729		56.96	-0.73817	0.019915
57.088	-0.00352	0.011111		57.088	-0.75139	0.020317
57.216	-0.06499	0.042217		57.216	-0.73875	0.013416
57.344	-0.03169	0.030314		57.344	-0.74496	0.014042
57.472	-0.03191	0.031297		57.472	-0.74957	0.022551
57.6	-0.06046	0.017616		57.6	-0.7462	0.02231
57.728	-0.01946	0.009333		57.728	-0.73589	0.02476
57.856	0.022439	0.023578		57.856	-0.74583	0.020684
57.984	-0.0493	0.041097		57.984	-0.74093	0.015957
58.112	-0.00664	0.022685		58.112	-0.74176	0.023268
58.24	0.013226	0.024149		58.24	-0.74845	0.027442
58.368	-0.03455	0.018721		58.368	-0.74026	0.024606
58.496	-0.0474	0.010177		58.496	-0.75181	0.015288
58.624	-0.0058	0.016708		58.624	-0.74944	0.015066
58.752	-0.00322	0.025087		58.752	-0.74483	0.01808
58.88	-0.04998	0.033515		58.88	-0.75404	0.019904
59.008	-0.01558	0.013458		59.008	-0.73354	0.020557
59.136	-0.0271	0.011112		59.136	-0.74322	0.019301
59.264	-0.04692	0.019831		59.264	-0.7499	0.022666
59.392	-0.00903	0.013136		59.392	-0.74134	0.018777
59.52	-0.04183	0.017937		59.52	-0.75599	0.018537
59.648	-0.02892	0.037291		59.648	-0.74531	0.016029
59.776	-0.05603	0.030746		59.776	-0.75362	0.01788
59.904	-0.04295	0.037402		59.904	-0.74815	0.026668
60.032	-0.02586	0.015628		60.032	-0.74501	0.020235
60.16	-0.03153	0.023635		60.16	-0.74356	0.018792

## Sheet: Figure 5 a-c
figure 5 Measuring serotonin in brain slices and in the anesthetized mice.
figure 5 b				figure 5c
	sDarken+ 5-HT	sDarken + ACSF		number of pulses @40 Hz	2	5	10	20	40
ROI	-0.574851	-0.0937903		ROI	0.0686548	0.0414074	0.0315383	0.0680112	0.0918258
ROI	-0.619917	-0.148622		ROI	0.0330668	0.0622434	0.0372812	0.0288524	0.0900151
ROI	-0.581073	-0.109826		ROI	0.0434721	0.063091	0.0327452	0.0584333	0.0962597
ROI	-0.447717	-0.0844078		ROI	0.0316876	0.0561607	0.041873	0.0219267	0.055029
ROI	-0.59399	-0.0813924		ROI	0.0192416	0.0323772	0.0335574	0.0241162	0.0591103
ROI	-0.507999	-0.0858521		ROI	0.0140508	0.0319496	0.0165578	0.00851213	0.0267607
ROI	-0.622518	-0.106094		ROI	0.0217463	0.0325365	0.0463977	0.00356906	0.0784363
ROI	-0.535948	-0.0683981		ROI	0.0487346	0.0774624	0.0854993	0.0695964	0.163475
ROI	-0.491045	-0.0934652		ROI	0.015775	0.0757888	0.0545267	0.0468107	0.0727023
ROI	-0.57665	-0.064465		ROI	0.0175048	0.0323043	0.0280076	0.01777	0.0576066
ROI	-0.603655	-0.0751947		ROI	0.0364085	0.0467073	0.108065	0.135625	0.234842
ROI	-0.598469	-0.120728		ROI	0.0598687	0.0417149	0.186752	0.183469	0.275203
ROI	-0.570583	-0.0872528		ROI	0.0706681	0.0575528	0.250424	0.204752	0.36553
ROI	-0.613942	-0.108527		ROI	0.00704268	0.00848733	0.0382231	0.0511648	0.0866189
ROI	-0.564018	-0.101581		ROI	0.0502199	0.0350684	0.0979961	0.115652	0.156036
ROI	-0.566448	-0.0632044		ROI	0.00620378	0.0118735	0.0396467	0.0355382	0.0719803
ROI	-0.634162	-0.0823968		ROI	0.0485795	0.0193892	0.107813	0.113068	0.180469
ROI	-0.636772	-0.134308		ROI	0.0582987	0.0242911	0.143539	0.153078	0.223213
ROI	-0.548272	-0.0673933		ROI	0.158262	0.106964	0.122899	0.0943026	0.237284
ROI	-0.537057	-0.0875912		ROI	0.116844	0.0530886	0.121062	0.0759117	0.242124
ROI	-0.475739	-0.0997173		ROI	0.0465061	0.0873786	0.0755124	0.0854609	0.142874
ROI	-0.543887	-0.120036		ROI	0.0480891	0.0496041	0.0770697	0.0558596	0.0988173
ROI	-0.565896	-0.132453		ROI	0.0212223	0.0218599	0.0370708	0.0293743	0.0547864
ROI	-0.455524	-0.099109		ROI	0.0715309	0.0690242	0.144405	0.106625	0.167681
ROI	-0.444781	-0.104934		ROI	0.0583984	0.0605469	0.0790039	0.0663086	0.119336
ROI	-0.454304	-0.0856925		ROI	0.0591226	0.063949	0.104887	0.0873912	0.146083
ROI	-0.52018	-0.0949872		ROI	0.084058	0.0874905	0.123494	0.10267	0.145156
ROI	-0.567227	-0.0759167		ROI	0.0718938	0.075439	0.0973699	0.0929178	0.108335
ROI	-0.577526	-0.125061
ROI	-0.454847	-0.12214
ROI	-0.557256
ROI	-0.566208
ROI	-0.554533
ROI	-0.568603
ROI	-0.537796
ROI	-0.54893
ROI	-0.569053
ROI	-0.564968
ROI	-0.479756
ROI	-0.511395
figure 5 a
100 µM 5-HT
time in (s)	ROI	ROI	ROI	ROI	ROI	ROI	ROI	ROI	ROI	ROI	ROI	ROI	ROI	ROI	ROI	ROI	ROI	ROI	ROI	ROI	ROI	ROI	ROI	ROI	ROI	ROI	ROI	ROI	ROI	ROI	ROI	ROI	ROI	ROI	ROI	ROI	ROI	ROI	ROI	ROI
1	-0.0174363	-0.0160665	-0.0163554	-0.0175376	-0.017136	-0.0164952	-0.0167073	-0.0163453	-0.0172039	-0.0173124	-0.0169619	-0.0173854	-0.0174802	-0.0182937	-0.0180456	-0.0167882	-0.0167601	-0.0164943	-0.0173064	-0.0179764	-0.0183291	-0.0203133	-0.0203351	-0.0189018	-0.0175106	-0.0189675	-0.0195175	-0.0182271	-0.0187262	-0.0190472	-0.0176425	-0.017353	-0.0185834	-0.0174177	-0.0167939	-0.0180766	-0.0179017	-0.018181	-0.0164961	-0.0173877
2	-0.0262391	-0.0249143	-0.0250536	-0.0287624	-0.0277077	-0.0264364	-0.0258448	-0.0258412	-0.027014	-0.0264045	-0.0240194	-0.0252953	-0.0257868	-0.0254428	-0.0257871	-0.0260691	-0.0257819	-0.0251161	-0.0253066	-0.0251899	-0.0288475	-0.0285316	-0.0287966	-0.0282262	-0.0303927	-0.0301934	-0.0261406	-0.0280313	-0.0283944	-0.0325399	-0.0230757	-0.0237395	-0.0269908	-0.0234661	-0.0222554	-0.0231825	-0.0232975	-0.0237898	-0.0223868	-0.0228518
3	-0.0259952	-0.025524	-0.0242755	-0.028195	-0.0264758	-0.0264484	-0.0256421	-0.025513	-0.0253517	-0.0255281	-0.0253921	-0.0267386	-0.0269399	-0.0286794	-0.0260723	-0.0278029	-0.0279053	-0.0271528	-0.0269199	-0.0271194	-0.0320407	-0.0318314	-0.0314259	-0.0310369	-0.0306553	-0.0318038	-0.0306223	-0.0307313	-0.0301241	-0.0305629	-0.0232497	-0.0257546	-0.0291144	-0.0235808	-0.0235697	-0.024303	-0.0250795	-0.023638	-0.0232654	-0.0237719
4	-0.026586	-0.0256242	-0.025773	-0.0312592	-0.0287083	-0.0274959	-0.0249127	-0.026647	-0.0260582	-0.0266084	-0.0259579	-0.0277454	-0.0255869	-0.0281553	-0.0276625	-0.0275451	-0.0281175	-0.0275194	-0.0273607	-0.0277985	-0.0175064	-0.0182199	-0.0172814	-0.0181205	-0.0167069	-0.0175338	-0.0167376	-0.0164268	-0.0158683	-0.0175322	-0.0216908	-0.0246395	-0.0276207	-0.0230715	-0.021867	-0.0223461	-0.0238764	-0.0227699	-0.0215228	-0.0222863
5	-0.0246174	-0.0245886	-0.023762	-0.0291363	-0.0277387	-0.0254981	-0.024975	-0.0243949	-0.0248759	-0.0245294	-0.0254648	-0.0259147	-0.0246247	-0.0255133	-0.0252805	-0.0264663	-0.0268277	-0.0259996	-0.0256733	-0.0251224	-0.0160416	-0.0173277	-0.016751	-0.0165246	-0.0179261	-0.019019	-0.0148029	-0.0151525	-0.0174818	-0.0178449	-0.0229782	-0.0237123	-0.0276079	-0.022464	-0.0213805	-0.0220568	-0.0244048	-0.0226906	-0.02138	-0.0222171
6	-0.0245967	-0.0244927	-0.0230959	-0.0272637	-0.0269057	-0.024788	-0.0235179	-0.0234237	-0.0250565	-0.0246615	-0.0257095	-0.0267519	-0.0255592	-0.0269803	-0.0266246	-0.0273548	-0.0290849	-0.0272797	-0.0268567	-0.0275602	-0.0165611	-0.0174863	-0.0173153	-0.0157937	-0.0188415	-0.0166961	-0.0154067	-0.0146309	-0.016898	-0.0173482	-0.023863	-0.025253	-0.0284093	-0.0238865	-0.0218153	-0.0234162	-0.0247878	-0.023715	-0.0224714	-0.0231899
7	-0.0245428	-0.0234674	-0.023756	-0.0292281	-0.0268261	-0.0250948	-0.0241026	-0.0241343	-0.0244846	-0.024121	-0.0258476	-0.0266748	-0.0260444	-0.0279845	-0.0270035	-0.0269924	-0.0274917	-0.0270744	-0.0266133	-0.0262826	-0.0178849	-0.0181436	-0.0170491	-0.0171802	-0.0181184	-0.0183237	-0.0163988	-0.0165677	-0.0177349	-0.018315	-0.0208285	-0.0220776	-0.0266515	-0.0199171	-0.019927	-0.0214308	-0.0227969	-0.0212309	-0.0200496	-0.0207857
8	-0.0301416	-0.0291032	-0.0286962	-0.0337022	-0.0317671	-0.030477	-0.0291447	-0.029077	-0.029174	-0.0299022	-0.0247062	-0.025808	-0.0260519	-0.0266394	-0.0248312	-0.0255151	-0.0276083	-0.0265995	-0.0258332	-0.0254583	-0.0156216	-0.0169475	-0.0161373	-0.0156261	-0.0155973	-0.0168059	-0.0145197	-0.0137035	-0.0160939	-0.0167796	-0.0226393	-0.0237387	-0.0284313	-0.0228858	-0.0220444	-0.0221299	-0.0239608	-0.0236961	-0.0217627	-0.0215695
9	-0.029765	-0.0291435	-0.0288949	-0.0335965	-0.0308059	-0.0298582	-0.0291806	-0.0288038	-0.0291314	-0.0294108	-0.0257938	-0.0265133	-0.0258519	-0.0262331	-0.0273548	-0.0272642	-0.0281294	-0.0272563	-0.0256077	-0.0272676	-0.0168218	-0.0189895	-0.0177954	-0.0171152	-0.0176823	-0.018636	-0.0161486	-0.0163777	-0.0182727	-0.0178316	-0.0203891	-0.0226678	-0.0265882	-0.021932	-0.020031	-0.0213096	-0.0226575	-0.0214372	-0.0200356	-0.0202308
10	-0.028417	-0.0288765	-0.0285849	-0.0350005	-0.0300257	-0.030013	-0.028144	-0.028336	-0.0295688	-0.0286357	-0.0235782	-0.0235912	-0.0231714	-0.0236226	-0.023164	-0.0232823	-0.0258047	-0.0236475	-0.0238634	-0.0235442	-0.0169879	-0.0172885	-0.0162846	-0.0156475	-0.0159622	-0.0163475	-0.0156795	-0.0148734	-0.0161673	-0.0170986	-0.0211622	-0.0227525	-0.0260115	-0.0226994	-0.0197189	-0.0210415	-0.0221019	-0.0215392	-0.0204175	-0.0207955
11	-0.0293049	-0.029168	-0.0284708	-0.0343892	-0.031607	-0.0304261	-0.0283183	-0.0289963	-0.0298503	-0.0296375	-0.0238705	-0.0241758	-0.023849	-0.0240554	-0.0238717	-0.0244956	-0.0247052	-0.0232258	-0.0234421	-0.0238068	-0.0166181	-0.0179973	-0.0173976	-0.0163254	-0.0174769	-0.0176436	-0.0149819	-0.0150964	-0.0167501	-0.017055	-0.023764	-0.0261515	-0.028754	-0.023451	-0.0227816	-0.0233227	-0.0261627	-0.0247349	-0.0222525	-0.023665
12	-0.0298445	-0.029504	-0.029477	-0.0338139	-0.0312584	-0.0308601	-0.0282994	-0.029775	-0.0305383	-0.0304878	-0.0241897	-0.0262058	-0.0246884	-0.0239103	-0.0271429	-0.0266573	-0.0259586	-0.0263215	-0.0250281	-0.0258741	-0.0177488	-0.0179881	-0.0175942	-0.017252	-0.0181278	-0.0183103	-0.0162971	-0.0164776	-0.0171631	-0.0177934	-0.0236193	-0.0260264	-0.0303522	-0.0247188	-0.0236483	-0.0238793	-0.0259773	-0.023712	-0.0226398	-0.0238208
13	-0.0310544	-0.0309068	-0.0307412	-0.0341529	-0.0337205	-0.0316697	-0.0304281	-0.0304796	-0.0305898	-0.0311381	-0.0242982	-0.0275484	-0.0273667	-0.0283386	-0.0281895	-0.0276099	-0.0283252	-0.027763	-0.0271298	-0.0265444	-0.0182963	-0.0183136	-0.0174918	-0.016822	-0.0183829	-0.0176503	-0.0160643	-0.0167478	-0.01761	-0.017342	-0.0242537	-0.0262012	-0.031426	-0.0239665	-0.0237755	-0.0244549	-0.0267733	-0.0258878	-0.0229829	-0.0239563
14	-0.0303641	-0.0297282	-0.0293583	-0.0332655	-0.0304941	-0.0302712	-0.0289804	-0.0289401	-0.0295757	-0.0297493	-0.0237324	-0.0244944	-0.0235061	-0.0252587	-0.0243783	-0.0246865	-0.0251998	-0.0244779	-0.0239273	-0.0240546	-0.0168411	-0.0179685	-0.0173802	-0.0159954	-0.0177714	-0.0179922	-0.0149141	-0.0159408	-0.015877	-0.0170986	-0.0253117	-0.0266151	-0.0308199	-0.0241921	-0.0246228	-0.0241438	-0.0266158	-0.0251444	-0.0236955	-0.0245519
15	-0.0302598	-0.0295523	-0.0283321	-0.032392	-0.030857	-0.0297235	-0.0283133	-0.0283784	-0.0295551	-0.0290069	-0.0218513	-0.0252856	-0.0248456	-0.0275052	-0.0254967	-0.0254998	-0.026794	-0.0256768	-0.024968	-0.0254935	-0.0154497	-0.0163222	-0.015702	-0.0150577	-0.0153366	-0.0149826	-0.0144085	-0.0139425	-0.0151946	-0.0155374	-0.0263419	-0.0287747	-0.0330022	-0.0260462	-0.0256182	-0.0259589	-0.0272776	-0.0272704	-0.0252541	-0.0258048
16	-0.0318828	-0.0321856	-0.0310473	-0.0374524	-0.0324216	-0.0332612	-0.0316371	-0.0315216	-0.0321325	-0.0321132	-0.0249608	-0.0259999	-0.0248688	-0.0262099	-0.0265847	-0.0257102	-0.026794	-0.026315	-0.0249727	-0.0259585	-0.0159701	-0.0156576	-0.0155593	-0.0144653	-0.0157877	-0.015654	-0.0144433	-0.0151017	-0.0149054	-0.0154263	-0.0277463	-0.0306765	-0.0354229	-0.029587	-0.0269565	-0.0281386	-0.0300306	-0.0282888	-0.0271744	-0.0276217
17	-0.0313086	-0.0310217	-0.0313047	-0.0367285	-0.0314444	-0.0326222	-0.0302097	-0.0303777	-0.0306488	-0.0308799	-0.0237979	-0.0251775	-0.0260848	-0.0259205	-0.0254967	-0.026182	-0.0261007	-0.0254641	-0.0249048	-0.0249428	-0.0176262	-0.0166477	-0.0179116	-0.0165314	-0.016916	-0.0182396	-0.0162467	-0.0168628	-0.0167665	-0.0169519	-0.0260675	-0.0281519	-0.0329728	-0.0268386	-0.025274	-0.0266412	-0.0278505	-0.0270014	-0.0249219	-0.0253689
18	-0.0303019	-0.0338286	-0.0304852	-0.0418797	-0.0284678	-0.0365348	-0.0300271	-0.029648	-0.030416	-0.0311825	-0.0227614	-0.0243484	-0.0239928	-0.0257986	-0.0257152	-0.0246036	-0.0260397	-0.0246832	-0.0238048	-0.0243891	-0.0150296	-0.0171319	-0.0166733	-0.0142208	-0.0169507	-0.0161908	-0.0150184	-0.0133968	-0.0158014	-0.0148274	-0.0245843	-0.0267844	-0.0328252	-0.0259776	-0.0237456	-0.0250912	-0.0275581	-0.0254466	-0.0240308	-0.0249834
19	-0.0328391	-0.0333208	-0.0312973	-0.0388753	-0.0335479	-0.036855	-0.0338299	-0.032989	-0.032217	-0.0330987	-0.0240911	-0.0262192	-0.0250905	-0.02568	-0.0264693	-0.0259116	-0.0277185	-0.0261386	-0.0255484	-0.0248958	-0.0149823	-0.0167425	-0.0171095	-0.0159612	-0.0154435	-0.0163971	-0.015669	-0.0144624	-0.0159888	-0.0151775	-0.0243256	-0.0269902	-0.0322595	-0.0235831	-0.0238601	-0.0237749	-0.0258906	-0.0254995	-0.0232887	-0.0242809
20	-0.0263006	-0.0281843	-0.027488	-0.0339355	-0.0276432	-0.0292199	-0.0258278	-0.0265557	-0.0264352	-0.0276325	-0.0238391	-0.0266993	-0.0256722	-0.027681	-0.0273896	-0.0265039	-0.0282779	-0.0268094	-0.0256475	-0.026331	-0.017603	-0.0174389	-0.0176189	-0.0171007	-0.0172874	-0.017763	-0.0165256	-0.0159051	-0.0178652	-0.0166427	-0.0264071	-0.0280711	-0.0338237	-0.0265005	-0.0256227	-0.0259473	-0.0278287	-0.0266607	-0.0250166	-0.0253869
21	-0.02949	-0.0270448	-0.0265065	-0.0306889	-0.0313598	-0.0273126	-0.0284247	-0.0288117	-0.0281695	-0.0277383	-0.0262395	-0.0281692	-0.0271256	-0.0294391	-0.0286482	-0.0276977	-0.0288226	-0.0279785	-0.0274114	-0.0277039	-0.014992	-0.0166034	-0.0176381	-0.0140781	-0.0167538	-0.0177917	-0.0156986	-0.0141485	-0.0170886	-0.0158759	-0.026189	-0.029097	-0.0343336	-0.0274974	-0.0261032	-0.0264162	-0.0284121	-0.0278362	-0.0263152	-0.0263989
22	-0.0277578	-0.0311292	-0.0275047	-0.0392014	-0.0280111	-0.0325451	-0.0278054	-0.0275745	-0.0289042	-0.0285448	-0.0317709	-0.0333141	-0.0339159	-0.0342414	-0.0338769	-0.0334907	-0.0347536	-0.0337359	-0.0331492	-0.0314221	-0.0323642	-0.0334232	-0.0342172	-0.031878	-0.033561	-0.0335966	-0.0313555	-0.0310318	-0.033073	-0.0322023	-0.0265654	-0.0282699	-0.0347663	-0.0267654	-0.0252223	-0.0252855	-0.0271404	-0.0265255	-0.0244802	-0.0253259
23	-0.0408494	-0.0371236	-0.0303538	-0.0338219	-0.0418712	-0.0412525	-0.0395398	-0.0389996	-0.0392044	-0.0389061	-0.0379703	-0.0400356	-0.040266	-0.0412139	-0.0399751	-0.0390761	-0.0425584	-0.0411737	-0.039746	-0.0389649	-0.0329165	-0.0321951	-0.0325874	-0.0316463	-0.0304631	-0.0325603	-0.0308699	-0.0312396	-0.0319009	-0.0313919	-0.0239935	-0.02771	-0.0336679	-0.0283298	-0.0250898	-0.0258202	-0.0276327	-0.0265005	-0.0251749	-0.0249615
24	-0.0314613	-0.0288551	-0.0284842	-0.0286547	-0.0343876	-0.0276635	-0.03044	-0.0299159	-0.0307367	-0.0289147	-0.0265972	-0.0295873	-0.0298368	-0.0283975	-0.0302544	-0.029189	-0.0305971	-0.0293537	-0.0293999	-0.0287497	-0.0316477	-0.0326721	-0.0337855	-0.0311172	-0.0308495	-0.0312899	-0.0307986	-0.0307447	-0.031719	-0.0314781	-0.0276264	-0.029545	-0.036029	-0.0274853	-0.0264655	-0.0274294	-0.0289624	-0.0285759	-0.0268795	-0.027252
25	-0.0273149	-0.029782	-0.029681	-0.0379051	-0.0279725	-0.0294107	-0.0264106	-0.0268408	-0.0281441	-0.0281945	-0.0306375	-0.0321353	-0.0308214	-0.0323382	-0.0316116	-0.0316754	-0.0336887	-0.0320388	-0.0306934	-0.031392	-0.0167252	-0.0173988	-0.0173976	-0.0155107	-0.0164527	-0.015953	-0.015848	-0.0152212	-0.0159899	-0.0164161	-0.0265369	-0.0292072	-0.0366479	-0.0272167	-0.0272544	-0.0270641	-0.0298783	-0.0283938	-0.0260652	-0.0266233
26	-0.0295094	-0.0348385	-0.0286669	-0.0427034	-0.0283044	-0.0388035	-0.0295255	-0.0296175	-0.029965	-0.0320079	-0.0295239	-0.0309691	-0.0322612	-0.031868	-0.0309279	-0.0305493	-0.0337306	-0.0313288	-0.0306934	-0.0308075	-0.0181012	-0.018668	-0.019427	-0.0166588	-0.0177779	-0.0178986	-0.0172197	-0.0174246	-0.0174698	-0.0179178	-0.0260825	-0.0284439	-0.0362811	-0.0278883	-0.0266002	-0.026536	-0.0287996	-0.0278597	-0.0258774	-0.0262242
27	-0.0291922	-0.0313272	-0.0266592	-0.0398735	-0.0259855	-0.0314774	-0.0276398	-0.0255018	-0.0297157	-0.0289409	-0.0326173	-0.0325502	-0.0334188	-0.0335108	-0.032119	-0.031166	-0.034504	-0.0329868	-0.0313385	-0.0314742	-0.019763	-0.0212241	-0.0210329	-0.0195361	-0.0204303	-0.0203648	-0.0197034	-0.0183894	-0.0209401	-0.0195376	-0.0262017	-0.0284074	-0.0348461	-0.0272921	-0.0255913	-0.0263198	-0.0284679	-0.0276134	-0.0252945	-0.0262219
28	-0.0308409	-0.0325021	-0.0277247	-0.0383828	-0.0302896	-0.0354843	-0.0303525	-0.0296764	-0.0304717	-0.0307989	-0.0303443	-0.03336	-0.0331342	-0.0332089	-0.0332723	-0.032198	-0.035036	-0.0335214	-0.0329292	-0.0319391	-0.0199175	-0.020234	-0.0213119	-0.0191514	-0.0199342	-0.0199513	-0.0201238	-0.0180149	-0.0222633	-0.0198087	-0.0274344	-0.0292725	-0.0359721	-0.027637	-0.0273981	-0.0270619	-0.0302107	-0.0287134	-0.026607	-0.0272143
29	-0.043381	-0.0388656	-0.0309853	-0.0332974	-0.0446635	-0.0435796	-0.042807	-0.0414197	-0.0411269	-0.0416431	-0.0312544	-0.0335853	-0.0334555	-0.0340647	-0.0336417	-0.0335764	-0.0347582	-0.0341903	-0.0336313	-0.0331184	-0.0212829	-0.0222996	-0.0228291	-0.0214475	-0.0220567	-0.0205282	-0.020705	-0.0210003	-0.0210332	-0.0208465	-0.0272972	-0.029236	-0.0380618	-0.029799	-0.0263502	-0.0278004	-0.0296484	-0.0290292	-0.0266924	-0.026883
30	-0.0240647	-0.023823	-0.0270739	-0.0282917	-0.0246539	-0.0190519	-0.0235261	-0.0218577	-0.0252309	-0.0221355	-0.032247	-0.0336127	-0.0320501	-0.0343541	-0.0334762	-0.0335535	-0.03519	-0.0339412	-0.033015	-0.0318042	-0.0217	-0.0231259	-0.0236723	-0.0213227	-0.0217274	-0.0230011	-0.0216345	-0.0210538	-0.0217156	-0.0219643	-0.0276601	-0.0300972	-0.0361867	-0.0285388	-0.0264341	-0.0274388	-0.0296273	-0.0283122	-0.0265092	-0.0269862
31	-0.0292351	-0.0284268	-0.0300731	-0.0320529	-0.0299846	-0.0278648	-0.0286859	-0.0281541	-0.0296491	-0.0286886	-0.0297552	-0.0325739	-0.0318973	-0.0328275	-0.033138	-0.031536	-0.0345815	-0.0328347	-0.0314072	-0.0319032	-0.019146	-0.0203247	-0.022274	-0.0192959	-0.020299	-0.0208377	-0.0194375	-0.0184723	-0.0206585	-0.0187202	-0.0289115	-0.0304389	-0.0387605	-0.0310962	-0.0283172	-0.0283176	-0.0305485	-0.0298935	-0.0282239	-0.0279868
32	-0.0301223	-0.0266849	-0.0285715	-0.0298463	-0.0299838	-0.0232287	-0.0293914	-0.0264485	-0.0284167	-0.0258581	-0.0279969	-0.0302512	-0.0307562	-0.030668	-0.0312502	-0.0292238	-0.031211	-0.0304462	-0.0293617	-0.0279129	-0.0206649	-0.0209521	-0.0219082	-0.0194421	-0.0195018	-0.020788	-0.0196304	-0.0188843	-0.0195576	-0.019312	-0.0294109	-0.0293866	-0.0382351	-0.0295855	-0.0279841	-0.0280736	-0.0310038	-0.0298073	-0.0281144	-0.0280749
33	-0.030787	-0.0281397	-0.0309833	-0.0293387	-0.0301849	-0.0266736	-0.0286242	-0.0285702	-0.0299224	-0.0283167	-0.0302089	-0.0314626	-0.0299341	-0.0319161	-0.0322032	-0.0300886	-0.0331431	-0.0314361	-0.0312309	-0.0304167	-0.0195043	-0.0194757	-0.0201842	-0.0188078	-0.0184795	-0.0194852	-0.0178921	-0.0188459	-0.0197526	-0.0185371	-0.0279608	-0.0294332	-0.0392153	-0.0303529	-0.0287992	-0.0287602	-0.0314229	-0.0298557	-0.0277015	-0.0287059
34	-0.031138	-0.0278898	-0.0305025	-0.0284553	-0.0320068	-0.025867	-0.0300517	-0.0292887	-0.030208	-0.0279625	-0.0291042	-0.0298089	-0.0303137	-0.0307957	-0.0296077	-0.0298224	-0.0318824	-0.0297959	-0.0289662	-0.0289154	-0.0201155	-0.0211179	-0.0215707	-0.020155	-0.0200083	-0.0205721	-0.0202541	-0.0193069	-0.02102	-0.020117	-0.0291455	-0.0300793	-0.0398837	-0.0305137	-0.0287094	-0.028826	-0.0306872	-0.0308212	-0.027835	-0.0278792
35	-0.0397542	-0.0362432	-0.0378218	-0.0355808	-0.0396881	-0.033547	-0.0395033	-0.037071	-0.0379802	-0.0362017	-0.0287285	-0.0315404	-0.0297776	-0.0311399	-0.0313946	-0.0306364	-0.0330648	-0.0314492	-0.0301723	-0.0296283	-0.0208947	-0.0212817	-0.0224587	-0.0198985	-0.0210906	-0.0205607	-0.020328	-0.0196556	-0.021353	-0.0205026	-0.0278813	-0.0296095	-0.0383057	-0.0298337	-0.0282738	-0.0286171	-0.031196	-0.0297492	-0.0277698	-0.0282037
36	-0.0445253	-0.042091	-0.0444869	-0.0443616	-0.0444515	-0.0420778	-0.0436094	-0.0426496	-0.0435039	-0.0423294	-0.0276131	-0.030346	-0.0308176	-0.030945	-0.0309758	-0.0296907	-0.0317211	-0.0299508	-0.0295848	-0.0283889	-0.0193816	-0.0189431	-0.021385	-0.0191189	-0.0196622	-0.0194231	-0.0189172	-0.0184429	-0.0205216	-0.0196887	-0.0277576	-0.0283763	-0.0383222	-0.0274687	-0.0271496	-0.0268589	-0.0295489	-0.029104	-0.0265488	-0.0272941
37	-0.0441169	-0.0430918	-0.0453991	-0.0454086	-0.0451914	-0.0411867	-0.0430896	-0.0432417	-0.0446368	-0.0426908	-0.0300152	-0.0320886	-0.0313957	-0.0318912	-0.0325661	-0.0309681	-0.0346297	-0.0319586	-0.0313261	-0.0306213	-0.0205355	-0.019961	-0.0205263	-0.0189505	-0.0194934	-0.0193553	-0.0190944	-0.0195896	-0.0198184	-0.0192453	-0.0286116	-0.0307767	-0.0394409	-0.0304035	-0.0271795	-0.0284045	-0.0312578	-0.0304888	-0.0274376	-0.0279409
38	-0.0458837	-0.0423299	-0.0437094	-0.0429417	-0.0462993	-0.0385753	-0.0446926	-0.042686	-0.0447658	-0.042747	-0.0301381	-0.0321027	-0.032259	-0.0323813	-0.0326669	-0.0306879	-0.0351362	-0.0325147	-0.0315991	-0.0303815	-0.0189539	-0.0205173	-0.0211884	-0.0199985	-0.0195037	-0.0206743	-0.0200005	-0.0189324	-0.0204307	-0.019152	-0.027996	-0.0286031	-0.0381214	-0.028169	-0.0265568	-0.02749	-0.0294569	-0.0284323	-0.026288	-0.0269583
39	-0.0465947	-0.0429824	-0.0460972	-0.0447455	-0.048081	-0.0417538	-0.0450665	-0.0450499	-0.0464027	-0.0450278	-0.0291096	-0.032751	-0.0322829	-0.0325148	-0.0339313	-0.0317486	-0.0348402	-0.0327386	-0.0323394	-0.0298285	-0.018079	-0.0183682	-0.0197535	-0.0180154	-0.0182544	-0.0184555	-0.0182179	-0.0181121	-0.0192947	-0.0180529	-0.0299785	-0.0310772	-0.0397233	-0.03134	-0.0293343	-0.0295849	-0.03179	-0.0311431	-0.0285662	-0.0289084
40	-0.0475054	-0.0469935	-0.0475768	-0.0491538	-0.0477717	-0.0464648	-0.0471844	-0.0464882	-0.046965	-0.0466231	-0.0338018	-0.0368912	-0.0363074	-0.0371256	-0.0356783	-0.0348029	-0.0394412	-0.037202	-0.0359039	-0.0357527	-0.0214094	-0.0230393	-0.022648	-0.0213791	-0.0201471	-0.0221796	-0.0222626	-0.021398	-0.0233171	-0.0206155	-0.0283972	-0.0290209	-0.0385487	-0.029107	-0.0275904	-0.0285207	-0.0310437	-0.030522	-0.0273429	-0.0275185
41	-0.0428428	-0.0429775	-0.0437181	-0.0461006	-0.0439629	-0.0429638	-0.0428888	-0.0424617	-0.0429917	-0.0426038	-0.0358407	-0.0359584	-0.035671	-0.0372234	-0.0363765	-0.0349305	-0.0387253	-0.0365237	-0.0354514	-0.0337124	-0.0238842	-0.0241644	-0.0258225	-0.0230161	-0.0239643	-0.0240097	-0.0236473	-0.0225643	-0.0235461	-0.022724	-0.0286874	-0.0295163	-0.0384194	-0.0274981	-0.0272626	-0.0284235	-0.0297848	-0.0295799	-0.0276883	-0.0273107
42	-0.045087	-0.0406698	-0.041247	-0.0402275	-0.0453792	-0.0381076	-0.0431179	-0.0413602	-0.043186	-0.0407818	-0.0339954	-0.0363926	-0.0363359	-0.0374448	-0.0374268	-0.0354127	-0.039454	-0.0373149	-0.0362955	-0.0359287	-0.0249783	-0.0258705	-0.0267443	-0.0243769	-0.0253853	-0.0248818	-0.0249174	-0.0245804	-0.0255189	-0.024534	-0.0288186	-0.0290799	-0.0388714	-0.0292896	-0.0276166	-0.0275535	-0.0298881	-0.0295406	-0.0267266	-0.0277128
43	-0.0486289	-0.0474616	-0.0451037	-0.0461714	-0.050254	-0.0486894	-0.0487529	-0.0478749	-0.0476001	-0.0474257	-0.0351736	-0.0373713	-0.0370959	-0.0385668	-0.0375922	-0.0352552	-0.0404779	-0.0377347	-0.0367066	-0.0360013	-0.0233358	-0.0233711	-0.0255911	-0.0227699	-0.0218963	-0.0231424	-0.0229428	-0.0225696	-0.0246941	-0.0230635	-0.0288913	-0.030734	-0.0401276	-0.0292451	-0.0281735	-0.0280364	-0.031251	-0.0309376	-0.0269035	-0.0280968
44	-0.0450953	-0.0468768	-0.0477575	-0.0512907	-0.0460379	-0.0482868	-0.0466507	-0.0460376	-0.0454634	-0.04628	-0.0327258	-0.0361673	-0.0369888	-0.037604	-0.0366618	-0.0349346	-0.0384082	-0.035894	-0.0359795	-0.0351029	-0.0236042	-0.0252966	-0.0251283	-0.0225169	-0.0235798	-0.0242476	-0.0235405	-0.0239223	-0.0255135	-0.0234064	-0.0285689	-0.0301678	-0.0392996	-0.0303952	-0.0287461	-0.0284323	-0.030458	-0.0303944	-0.0274531	-0.0268491
45	-0.0526267	-0.0456475	-0.0432894	-0.0383509	-0.0531041	-0.0434928	-0.0505964	-0.0482176	-0.0492136	-0.04645	-0.0339659	-0.0359036	-0.0360798	-0.0367524	-0.0362459	-0.034628	-0.0378945	-0.0361356	-0.0356339	-0.0343468	-0.0226946	-0.0236657	-0.0252646	-0.0227382	-0.0215089	-0.0220383	-0.0219481	-0.0211073	-0.0234048	-0.0217199	-0.0307741	-0.0312442	-0.0415874	-0.0311762	-0.0290948	-0.0299297	-0.0327519	-0.0323609	-0.0288969	-0.029507
46	-0.0340338	-0.0347328	-0.0345932	-0.036566	-0.0348561	-0.034644	-0.0344121	-0.0340846	-0.0340117	-0.0345182	-0.032368	-0.0348189	-0.0362101	-0.0346037	-0.0363294	-0.0341514	-0.0372769	-0.0354359	-0.0348772	-0.0336904	-0.0222601	-0.0232062	-0.0237519	-0.0218809	-0.0219066	-0.0217384	-0.0228785	-0.0219089	-0.0237586	-0.0212383	-0.0290975	-0.0305685	-0.0401102	-0.0305439	-0.0290372	-0.0282467	-0.0317199	-0.0320066	-0.0281796	-0.0281548
47	-0.0344656	-0.0316095	-0.0337517	-0.0318366	-0.0358122	-0.0279613	-0.0340376	-0.0322785	-0.0338827	-0.0312067	-0.0362137	-0.038919	-0.0381823	-0.0380825	-0.0390301	-0.0382517	-0.0425038	-0.039291	-0.0383347	-0.037075	-0.022683	-0.0235637	-0.0248549	-0.0220672	-0.0221805	-0.0224519	-0.0219082	-0.0217609	-0.0240708	-0.0216551	-0.0292017	-0.0304055	-0.0410372	-0.0301431	-0.0296315	-0.0301152	-0.0309706	-0.0306769	-0.0284412	-0.0282797
48	-0.0352492	-0.0311854	-0.0339258	-0.0340452	-0.0355022	-0.0282801	-0.0332226	-0.0325186	-0.0349901	-0.0314407	-0.0361528	-0.0390635	-0.0390725	-0.0405728	-0.039856	-0.0372245	-0.0416284	-0.0402827	-0.0393731	-0.0376881	-0.0234323	-0.0244209	-0.0262834	-0.0229759	-0.0230583	-0.0239906	-0.0238437	-0.022583	-0.0253809	-0.0225996	-0.0320076	-0.0319881	-0.0421091	-0.0312057	-0.0307115	-0.0307062	-0.0335366	-0.0326699	-0.029576	-0.030726
49	-0.0383564	-0.0353078	-0.0372563	-0.0342606	-0.0385719	-0.0340356	-0.0367503	-0.0363294	-0.0370224	-0.035692	-0.0336789	-0.0365444	-0.0365583	-0.0374821	-0.0375371	-0.0349214	-0.039331	-0.0371908	-0.0363423	-0.0347604	-0.0235984	-0.0242643	-0.0267873	-0.0244282	-0.0234907	-0.0238961	-0.0243032	-0.0238733	-0.0253261	-0.0232963	-0.0307808	-0.0316899	-0.0434341	-0.0316245	-0.0299833	-0.0302175	-0.0330443	-0.0325294	-0.0287113	-0.0296742
50	-0.0403388	-0.03663	-0.0375137	-0.0364174	-0.0392415	-0.0355703	-0.0384535	-0.038121	-0.0382906	-0.0371121	-0.0345756	-0.0373535	-0.0370068	-0.0371355	-0.0370936	-0.0359702	-0.0398612	-0.0374735	-0.0365592	-0.035452	-0.0228481	-0.0234823	-0.0252929	-0.0231434	-0.0219347	-0.0236172	-0.0244318	-0.0232509	-0.0248025	-0.0224868	-0.0316191	-0.0330155	-0.0431398	-0.0347796	-0.0312242	-0.0313672	-0.0342324	-0.0340336	-0.0304959	-0.0315272
51	-0.0333884	-0.0316883	-0.0351866	-0.0339146	-0.0321233	-0.029187	-0.0319197	-0.0319384	-0.032804	-0.0314825	-0.0331696	-0.0362873	-0.0370427	-0.0373204	-0.036873	-0.034421	-0.039229	-0.0370863	-0.0364616	-0.0349672	-0.0237635	-0.0241757	-0.0259779	-0.022781	-0.0236952	-0.0235446	-0.0246125	-0.0233909	-0.0258421	-0.0233549	-0.0312052	-0.0333471	-0.0441658	-0.0332688	-0.0318626	-0.0321605	-0.0352086	-0.0338613	-0.0305246	-0.0313653
52	-0.03387	-0.0332805	-0.037221	-0.0352976	-0.0340976	-0.0293045	-0.03304	-0.03304	-0.0345631	-0.0318877	-0.0330262	-0.0363088	-0.036434	-0.0375999	-0.0357407	-0.0351758	-0.0384401	-0.037257	-0.0357978	-0.0343651	-0.0257546	-0.0259673	-0.0276753	-0.0252377	-0.0249248	-0.0257194	-0.0261397	-0.0257432	-0.0263394	-0.0247028	-0.0337576	-0.0357459	-0.0448911	-0.0358255	-0.0336342	-0.0338515	-0.0364101	-0.0370117	-0.0327445	-0.0335616
53	-0.0410332	-0.0390006	-0.0398021	-0.0374554	-0.0396471	-0.0389801	-0.0406255	-0.039904	-0.0405687	-0.0396988	-0.0338618	-0.0366304	-0.0363741	-0.0378719	-0.0369143	-0.0346831	-0.0396088	-0.0375612	-0.0368892	-0.0349973	-0.0259381	-0.0267173	-0.0282671	-0.0253711	-0.0256535	-0.0248292	-0.0275062	-0.0255648	-0.0279814	-0.0244301	-0.0335252	-0.0344187	-0.0455696	-0.0344129	-0.0339254	-0.0334213	-0.036291	-0.0358694	-0.0319225	-0.0325113
54	-0.0347392	-0.0323084	-0.0356087	-0.0328038	-0.0343256	-0.0275333	-0.0335926	-0.031771	-0.0339644	-0.0317289	-0.0352516	-0.0383493	-0.0380018	-0.0390801	-0.0388319	-0.0366859	-0.0414416	-0.0387517	-0.0368751	-0.036302	-0.025743	-0.0250184	-0.0276324	-0.025001	-0.0232403	-0.0254931	-0.0260511	-0.0258555	-0.0271029	-0.0240009	-0.0333505	-0.0352753	-0.0457347	-0.0349811	-0.0328311	-0.0330867	-0.0363197	-0.0355884	-0.0319971	-0.0318005
55	-0.0372198	-0.034263	-0.0376357	-0.0358989	-0.0357167	-0.0315529	-0.0361285	-0.0350214	-0.0360351	-0.034032	-0.0343747	-0.0369408	-0.036404	-0.0369323	-0.0372482	-0.0353319	-0.0396963	-0.0371843	-0.0365116	-0.0350347	-0.0246741	-0.0254048	-0.0282277	-0.0241598	-0.0249069	-0.0247433	-0.0252275	-0.0244172	-0.0269254	-0.0247108	-0.0324919	-0.0332329	-0.0449388	-0.0331919	-0.0333131	-0.0326448	-0.0357159	-0.0357161	-0.0313233	-0.031927
56	-0.0388656	-0.0363245	-0.0390626	-0.0360664	-0.0378109	-0.0345437	-0.038439	-0.037116	-0.0368453	-0.0363828	-0.0347056	-0.0365889	-0.0372127	-0.0387186	-0.0371553	-0.0357716	-0.0395396	-0.0374464	-0.0362635	-0.0346123	-0.0238582	-0.0244837	-0.0267324	-0.0240213	-0.0251639	-0.0239992	-0.0246672	-0.0242505	-0.026163	-0.0236028	-0.034206	-0.0342782	-0.0467589	-0.0364972	-0.0336851	-0.0334001	-0.0365556	-0.0360976	-0.0316897	-0.0327522
57	-0.038297	-0.0365683	-0.0403362	-0.0374355	-0.0383523	-0.0342758	-0.0383616	-0.0371604	-0.0381958	-0.0365847	-0.0347809	-0.0383574	-0.0388786	-0.0401872	-0.0390707	-0.036982	-0.0407748	-0.0387013	-0.0377426	-0.0372649	-0.0252737	-0.0252214	-0.0283256	-0.0249411	-0.0243939	-0.0250193	-0.0265106	-0.024403	-0.0269452	-0.0245242	-0.0349333	-0.0350974	-0.0473136	-0.0362866	-0.0347038	-0.034544	-0.0369431	-0.037011	-0.0326242	-0.0329337
58	-0.0374478	-0.0351532	-0.0383352	-0.035174	-0.0358064	-0.0321643	-0.0372287	-0.0349229	-0.0362232	-0.0349692	-0.0376107	-0.0403675	-0.0402795	-0.0411359	-0.0405637	-0.0384629	-0.0438993	-0.0411336	-0.040161	-0.0390463	-0.021925	-0.0225819	-0.0247442	-0.0219099	-0.0224093	-0.0221539	-0.0227317	-0.0218688	-0.025382	-0.0211522	-0.0345344	-0.0360526	-0.049363	-0.0373544	-0.0355466	-0.0351547	-0.0380497	-0.0384615	-0.0339081	-0.0346873
59	-0.0400133	-0.0376039	-0.0408716	-0.0370556	-0.0387395	-0.0352762	-0.0391628	-0.038424	-0.0388268	-0.0374703	-0.0376439	-0.0405513	-0.0411054	-0.0417902	-0.0410209	-0.0381124	-0.0438319	-0.0414956	-0.039888	-0.0384618	-0.0223847	-0.0227334	-0.0253332	-0.0228272	-0.0216402	-0.0218941	-0.0227864	-0.0226659	-0.0247664	-0.0222362	-0.0342008	-0.0356542	-0.0474447	-0.035289	-0.0343333	-0.034021	-0.0379411	-0.0378118	-0.0336527	-0.0336482
60	-0.0394454	-0.0372147	-0.0396574	-0.0388803	-0.0383246	-0.0346066	-0.039181	-0.0384319	-0.0388735	-0.037899	-0.0355879	-0.0396614	-0.0379734	-0.0422604	-0.0396666	-0.0374301	-0.0423917	-0.0399039	-0.0387981	-0.0386715	-0.0221944	-0.0228683	-0.0250533	-0.0216843	-0.0219807	-0.0220125	-0.0230662	-0.0226615	-0.0246744	-0.0215689	-0.0355467	-0.0378783	-0.0487835	-0.0370903	-0.0354605	-0.0355593	-0.0388472	-0.0388181	-0.0354838	-0.034691
61	-0.0416329	-0.040404	-0.0422212	-0.0405087	-0.0403426	-0.0376168	-0.0415136	-0.040209	-0.0405962	-0.0396949	-0.0352274	-0.0384456	-0.0381336	-0.0406889	-0.0380219	-0.0363911	-0.0410545	-0.0391296	-0.0380274	-0.0374739	-0.0226096	-0.023028	-0.0256304	-0.0220117	-0.0221317	-0.0224977	-0.0231035	-0.023176	-0.0256964	-0.0220647	-0.0359374	-0.0362607	-0.048877	-0.0385996	-0.034962	-0.0347156	-0.0376698	-0.0379894	-0.0333834	-0.0338703
62	-0.042337	-0.040668	-0.0434621	-0.0402015	-0.0411262	-0.0381286	-0.0415797	-0.0414462	-0.0413988	-0.0407615	-0.0352606	-0.0370357	-0.0391362	-0.0380021	-0.0378223	-0.0356336	-0.0414334	-0.0377366	-0.0366434	-0.0353721	-0.0224339	-0.0229538	-0.0256533	-0.0222459	-0.0212604	-0.0218673	-0.0234084	-0.0218456	-0.0249493	-0.0213592	-0.0356314	-0.0375498	-0.0489577	-0.0378578	-0.0364687	-0.0358362	-0.0388616	-0.038457	-0.0351353	-0.0348461
63	-0.0433099	-0.0412258	-0.0445616	-0.0410242	-0.0420354	-0.0378929	-0.0430166	-0.0415302	-0.0415931	-0.0410184	-0.0337345	-0.036131	-0.0373826	-0.0368237	-0.0370501	-0.0347862	-0.0394294	-0.0365657	-0.0361192	-0.0348492	-0.0231851	-0.0244982	-0.0272245	-0.0231742	-0.0234044	-0.0227212	-0.0245734	-0.0236932	-0.0271883	-0.022246	-0.0352873	-0.0373207	-0.048491	-0.036879	-0.0346297	-0.0344885	-0.0380572	-0.0387418	-0.0333678	-0.0341504
64	-0.0423225	-0.0394931	-0.0434274	-0.0422078	-0.0407348	-0.0375165	-0.0416621	-0.0413238	-0.0413047	-0.0402099	-0.0356363	-0.0385879	-0.0389572	-0.040776	-0.0395432	-0.0358517	-0.0426568	-0.0394766	-0.0379072	-0.037383	-0.0240156	-0.0265236	-0.0278317	-0.0242906	-0.0245702	-0.0234758	-0.0257236	-0.0250896	-0.0275915	-0.0245234	-0.0455598	-0.0466651	-0.0592117	-0.0460946	-0.0455048	-0.0456571	-0.0492198	-0.048555	-0.0442566	-0.0447541
65	-0.0437797	-0.0415319	-0.0436874	-0.0402514	-0.0421804	-0.0388372	-0.043279	-0.0414567	-0.0423174	-0.0410857	-0.0324685	-0.0354264	-0.0346909	-0.0363037	-0.0354083	-0.033113	-0.0380238	-0.0352502	-0.0345324	-0.0332981	-0.0232865	-0.0235761	-0.0269803	-0.0227365	-0.0236792	-0.0228387	-0.0235839	-0.0231671	-0.0258366	-0.0229231	-0.0336617	-0.0349375	-0.0478179	-0.0355976	-0.0345324	-0.0338997	-0.0365338	-0.0368372	-0.0323417	-0.0330368
66	-0.0430197	-0.0401602	-0.0435927	-0.0406283	-0.0418703	-0.0383762	-0.0413625	-0.0410724	-0.041532	-0.0398289	-0.0330728	-0.0361977	-0.0372381	-0.0363046	-0.0368519	-0.034442	-0.0397819	-0.0368904	-0.0360552	-0.0350362	-0.0229621	-0.024425	-0.0272565	-0.0240914	-0.0236061	-0.0237556	-0.0242311	-0.0243209	-0.0266439	-0.0223668	-0.0338671	-0.0349763	-0.0478904	-0.0368149	-0.0347217	-0.0340035	-0.0367192	-0.0377166	-0.0330535	-0.0330782
67	-0.0441895	-0.0414665	-0.045303	-0.0418628	-0.0425374	-0.0392592	-0.0429253	-0.042944	-0.0432601	-0.042183	-0.0330387	-0.0368104	-0.0382744	-0.0379424	-0.0376031	-0.0351116	-0.0398639	-0.0374138	-0.0360349	-0.0344627	-0.023329	-0.0228961	-0.026801	-0.0220236	-0.0229955	-0.0223372	-0.0248079	-0.0228345	-0.0254565	-0.0214703	-0.0369106	-0.037636	-0.0508548	-0.0386449	-0.0373122	-0.0366258	-0.0411637	-0.0396847	-0.0351974	-0.0361864
68	-0.0420516	-0.0395425	-0.043052	-0.0387746	-0.0405764	-0.037108	-0.0414859	-0.0403817	-0.0415388	-0.0402289	-0.035665	-0.0395496	-0.0383567	-0.0415621	-0.0390983	-0.0366838	-0.0424746	-0.03975	-0.0385329	-0.0372319	-0.0229476	-0.0236379	-0.0260026	-0.0227571	-0.022852	-0.0227546	-0.0239801	-0.0235897	-0.0244345	-0.022916	-0.0324912	-0.0334542	-0.0471312	-0.0357425	-0.0333483	-0.0326989	-0.0358546	-0.0367979	-0.0314219	-0.0315513
69	-0.041749	-0.0392847	-0.0423679	-0.040738	-0.0396043	-0.0363417	-0.0412964	-0.0395957	-0.0404156	-0.0388211	-0.0355449	-0.0386538	-0.0394447	-0.0418317	-0.0386664	-0.0370204	-0.0419162	-0.0396418	-0.0383324	-0.0367068	-0.0244211	-0.0259333	-0.0282168	-0.0242889	-0.023668	-0.0240517	-0.0256975	-0.0241158	-0.0273001	-0.0230723	-0.0340073	-0.0353491	-0.0481966	-0.035898	-0.034013	-0.0337763	-0.0372461	-0.0374477	-0.0327609	-0.033219
70	-0.0419183	-0.03897	-0.0421878	-0.0392533	-0.0389339	-0.0359788	-0.0403511	-0.0396929	-0.0394338	-0.0383996	-0.0348742	-0.0390139	-0.0385799	-0.0407155	-0.0394249	-0.0365862	-0.0415409	-0.0395485	-0.0387583	-0.0375516	-0.0247543	-0.0242808	-0.0269766	-0.0235785	-0.0228248	-0.0231443	-0.0244691	-0.0241248	-0.0255562	-0.0227525	-0.0381411	-0.0391604	-0.0517763	-0.0402168	-0.0385935	-0.0385703	-0.0420434	-0.0414337	-0.0370269	-0.0364544
71	-0.0426086	-0.039911	-0.0437268	-0.0415148	-0.0409829	-0.0368176	-0.0426188	-0.041208	-0.0416343	-0.0406759	-0.0351754	-0.0393414	-0.0397599	-0.041038	-0.0393124	-0.0379604	-0.0422469	-0.0394104	-0.0383566	-0.0377086	-0.024201	-0.0251895	-0.0291405	-0.0243299	-0.0251133	-0.0237977	-0.0253179	-0.0247142	-0.0271599	-0.0240071	-0.0511122	-0.0506885	-0.0648893	-0.0521219	-0.0493474	-0.0496148	-0.0527717	-0.0528265	-0.0478667	-0.0491001
72	-0.0423177	-0.0403686	-0.0432894	-0.0401288	-0.0403854	-0.0369703	-0.0414909	-0.0409083	-0.041383	-0.0406347	-0.0349818	-0.0391724	-0.0395555	-0.0401897	-0.039197	-0.036028	-0.0423589	-0.0395093	-0.0382778	-0.0370522	-0.0265261	-0.0265041	-0.029863	-0.0256737	-0.0255363	-0.0261856	-0.0277016	-0.0259616	-0.0288446	-0.0251054	-0.0483829	-0.0501022	-0.0632719	-0.0492633	-0.049435	-0.0481831	-0.0521845	-0.0515694	-0.0476393	-0.0481092
73	-0.0377981	-0.0359512	-0.0394887	-0.0366188	-0.03615	-0.0322443	-0.0381885	-0.0371094	-0.0370362	-0.0363723	-0.0359214	-0.0405439	-0.0404173	-0.0422919	-0.0402951	-0.0375298	-0.0437399	-0.040767	-0.0402383	-0.0384046	-0.0260086	-0.0271634	-0.029627	-0.0269816	-0.0263626	-0.0260862	-0.0279032	-0.0272296	-0.0297626	-0.0256527	-0.0496298	-0.0503654	-0.0641035	-0.0497636	-0.0498159	-0.0489172	-0.0522071	-0.0519441	-0.0483837	-0.048
74	-0.0394246	-0.0369501	-0.0405602	-0.0357423	-0.0372654	-0.0344187	-0.0390759	-0.0373588	-0.0379493	-0.0372186	-0.0348517	-0.0393036	-0.0384032	-0.0415605	-0.0398684	-0.0367841	-0.0423334	-0.03929	-0.0380359	-0.0366936	-0.0264962	-0.0279948	-0.0304199	-0.0265926	-0.0267011	-0.0272171	-0.02807	-0.0270415	-0.0292313	-0.0256429	-0.0490914	-0.0488193	-0.0641586	-0.0504066	-0.0487015	-0.0480362	-0.0512581	-0.0508464	-0.0466768	-0.0470935
75	-0.0405882	-0.0402409	-0.0433674	-0.0396581	-0.0392222	-0.0365535	-0.0415022	-0.0403956	-0.0405385	-0.0402589	-0.0360362	-0.0397089	-0.0405408	-0.039241	-0.0404889	-0.0372357	-0.0438519	-0.0396138	-0.0388566	-0.0385226	-0.0260887	-0.0273911	-0.0306522	-0.0265431	-0.0260849	-0.0265017	-0.0276782	-0.0269728	-0.0289575	-0.0255274	-0.0484496	-0.0491322	-0.0633553	-0.0491607	-0.0482277	-0.0476301	-0.0521084	-0.0501611	-0.0468157	-0.0473209
76	-0.0411942	-0.0389835	-0.0421318	-0.0380976	-0.0390269	-0.0362991	-0.0411957	-0.0390869	-0.0402357	-0.0394231	-0.0342169	-0.039231	-0.0390688	-0.0398132	-0.0391484	-0.0365918	-0.0426021	-0.0391184	-0.038316	-0.0367669	-0.0262065	-0.0267204	-0.0300495	-0.0253172	-0.0262087	-0.026708	-0.0280179	-0.0262399	-0.0289082	-0.0255097	-0.047942	-0.0483759	-0.0629033	-0.0493433	-0.0479732	-0.0471933	-0.0507251	-0.051005	-0.045951	-0.0469557
77	-0.0403636	-0.0374688	-0.0409903	-0.0377805	-0.0373919	-0.0336997	-0.0399256	-0.0383889	-0.0393115	-0.0376467	-0.0335471	-0.0375795	-0.0370292	-0.0395379	-0.0368273	-0.0343263	-0.0420857	-0.0379596	-0.0369484	-0.0358884	-0.0278007	-0.0274972	-0.0311635	-0.0277338	-0.0278051	-0.0277587	-0.0286338	-0.0289265	-0.030571	-0.0273872	-0.0467513	-0.0469447	-0.0616058	-0.0488928	-0.0476716	-0.0462386	-0.0495115	-0.0502269	-0.0453378	-0.0458158
78	-0.0393272	-0.0369373	-0.0418151	-0.0368143	-0.0376919	-0.0344449	-0.0389079	-0.0383492	-0.0386208	-0.0379016	-0.0344671	-0.0383056	-0.0389018	-0.0395877	-0.0388261	-0.0353542	-0.0431196	-0.0388086	-0.0375406	-0.0345668	-0.0274995	-0.0268533	-0.0316171	-0.027162	-0.0261478	-0.0262457	-0.0285174	-0.0273054	-0.0294657	-0.0256394	-0.0498405	-0.0504198	-0.064982	-0.0501734	-0.0499619	-0.0485622	-0.0531607	-0.0527548	-0.0483208	-0.0486671
79	-0.0433935	-0.0402996	-0.0442769	-0.0406463	-0.0401515	-0.0374402	-0.0423047	-0.0411306	-0.0415773	-0.0407033	-0.0338	-0.037641	-0.0390007	-0.0393289	-0.0380437	-0.0353277	-0.042011	-0.0380156	-0.0371365	-0.0353691	-0.0273508	-0.0277506	-0.0312385	-0.0274483	-0.0273295	-0.026048	-0.0284374	-0.0281195	-0.0308854	-0.0270868	-0.0481279	-0.0489435	-0.0640063	-0.0501085	-0.0494297	-0.0484278	-0.0515913	-0.0524299	-0.046985	-0.0474752
80	-0.039321	-0.0369996	-0.041379	-0.0370336	-0.0373995	-0.0336144	-0.0389998	-0.0376572	-0.0384519	-0.03692	-0.0347926	-0.0384752	-0.0373886	-0.0402171	-0.0384306	-0.0361172	-0.042174	-0.0383328	-0.0379103	-0.0362895	-0.0273295	-0.0275765	-0.0310702	-0.0275252	-0.0269403	-0.0266144	-0.0284209	-0.0280696	-0.0312918	-0.0260268	-0.0484091	-0.0491827	-0.0646427	-0.0499297	-0.0489717	-0.049186	-0.0524785	-0.0522833	-0.0472372	-0.0477109
81	-0.0396485	-0.0369636	-0.041131	-0.0362668	-0.035984	-0.0339242	-0.0393837	-0.0377618	-0.0379081	-0.0376493	-0.0330585	-0.038064	-0.0384174	-0.0391971	-0.0392195	-0.0357256	-0.0421877	-0.0382591	-0.0379314	-0.0369848	-0.0268371	-0.0269893	-0.0311497	-0.0258737	-0.0262913	-0.0260671	-0.0283106	-0.0280919	-0.0313006	-0.0252138	-0.0492512	-0.0484566	-0.0647683	-0.0514163	-0.0492366	-0.0480625	-0.0528147	-0.0524291	-0.0470152	-0.0478043
82	-0.0407478	-0.0384916	-0.0414657	-0.037242	-0.0386708	-0.0351333	-0.0404115	-0.0383446	-0.039328	-0.0382205	-0.0357896	-0.0401497	-0.0405551	-0.040873	-0.0403329	-0.03735	-0.0446608	-0.0410683	-0.040051	-0.0375172	-0.0271721	-0.0270645	-0.0323003	-0.0262943	-0.0265051	-0.025729	-0.0281317	-0.0279136	-0.0302983	-0.0261681	-0.0493006	-0.0510216	-0.0651241	-0.0517046	-0.0498002	-0.0496425	-0.0530039	-0.0527971	-0.0479855	-0.0484134
83	-0.0402482	-0.0379674	-0.0422472	-0.0387716	-0.0379643	-0.034412	-0.0400804	-0.0389288	-0.0386806	-0.0388937	-0.0341748	-0.0381144	-0.0384324	-0.0390602	-0.0383601	-0.0358176	-0.0429419	-0.0385035	-0.0377294	-0.0357439	-0.0292028	-0.0292136	-0.0333401	-0.0295084	-0.0277957	-0.0285066	-0.031034	-0.0301722	-0.0318855	-0.0277275	-0.047939	-0.0497985	-0.0649664	-0.049698	-0.0490555	-0.0474424	-0.0519139	-0.0517024	-0.0466628	-0.0468751
84	-0.0402904	-0.0375519	-0.0413457	-0.0357643	-0.038452	-0.0352074	-0.0393724	-0.0388527	-0.0390932	-0.0385009	-0.0397779	-0.043097	-0.0434797	-0.0448162	-0.0435794	-0.0407326	-0.046531	-0.0431666	-0.0419959	-0.041195	-0.0273237	-0.0275631	-0.0323295	-0.026838	-0.027338	-0.0270213	-0.0286138	-0.0290977	-0.0312962	-0.0276893	-0.0481062	-0.048935	-0.0639183	-0.050313	-0.0482434	-0.0476579	-0.052269	-0.0522448	-0.0476455	-0.0473262
85	-0.0407526	-0.0389383	-0.0417324	-0.0394856	-0.0385082	-0.0356885	-0.0407042	-0.0390261	-0.0401416	-0.0391786	-0.0372404	-0.0416567	-0.0416572	-0.0424196	-0.0419384	-0.0385235	-0.0439184	-0.041421	-0.04025	-0.0396124	-0.027119	-0.0273015	-0.0309934	-0.02632	-0.026431	-0.0266545	-0.0281221	-0.0286867	-0.0300156	-0.0264133	-0.0517601	-0.0524008	-0.0678822	-0.0529135	-0.0519385	-0.0509142	-0.0563554	-0.055569	-0.05079	-0.0508431
86	-0.0405993	-0.038978	-0.0424485	-0.0367754	-0.0383841	-0.0350413	-0.0405884	-0.0390512	-0.0391639	-0.0389688	-0.0362245	-0.0405342	-0.0407303	-0.0411608	-0.0403619	-0.0381131	-0.0450043	-0.0408267	-0.0398973	-0.0380936	-0.0268342	-0.0275312	-0.0307775	-0.0267969	-0.0263007	-0.0269898	-0.0287415	-0.0296292	-0.0307156	-0.0261974	-0.0410849	-0.0433399	-0.0571376	-0.0435817	-0.0417483	-0.0410677	-0.0449652	-0.044921	-0.0399804	-0.0410045
87	-0.0410408	-0.039245	-0.0427959	-0.0372341	-0.0389096	-0.0358045	-0.0406727	-0.0399305	-0.039902	-0.0391656	-0.0376044	-0.0403238	-0.0399501	-0.0422911	-0.0406268	-0.0379402	-0.0453905	-0.0405402	-0.0395697	-0.039047	-0.027288	-0.0288746	-0.0333758	-0.0270619	-0.027232	-0.0277396	-0.0298144	-0.0295373	-0.0315394	-0.0269367	-0.0401731	-0.0410436	-0.0561262	-0.0410227	-0.0409654	-0.0392394	-0.0439657	-0.0443091	-0.0386865	-0.0382419
88	-0.0438115	-0.0419456	-0.0460232	-0.0411588	-0.0414882	-0.0388761	-0.0434754	-0.04286	-0.0420565	-0.0422424	-0.0335175	-0.0382685	-0.0396131	-0.0398414	-0.0395621	-0.0357054	-0.0423662	-0.0393246	-0.038433	-0.0363269	-0.0278326	-0.028613	-0.0336575	-0.0280322	-0.0287233	-0.0272783	-0.0296684	-0.02917	-0.0323752	-0.0269651	-0.0400104	-0.0410684	-0.056758	-0.0418106	-0.0414137	-0.0401926	-0.0438254	-0.0445561	-0.0396164	-0.0393954
89	-0.0432131	-0.0409191	-0.0451057	-0.040744	-0.0402085	-0.0379131	-0.0435037	-0.0416314	-0.0416528	-0.0420745	-0.0348078	-0.0397526	-0.0391654	-0.0418773	-0.0400861	-0.0371583	-0.0439376	-0.0401876	-0.0391562	-0.0375172	-0.0295639	-0.0288849	-0.0334425	-0.0286083	-0.0277797	-0.0275696	-0.0297701	-0.0305931	-0.0314232	-0.0271597	-0.0408727	-0.0414916	-0.0582489	-0.0436986	-0.0417318	-0.0407112	-0.0453851	-0.0451628	-0.039295	-0.0402199
90	-0.045161	-0.0426647	-0.0464839	-0.041788	-0.0421461	-0.0396123	-0.044911	-0.0430399	-0.0436426	-0.0427006	-0.0343371	-0.0386783	-0.0379487	-0.0404965	-0.0393262	-0.0359932	-0.0432161	-0.0389896	-0.038252	-0.0363768	-0.0275584	-0.0283822	-0.0319481	-0.0273893	-0.0285413	-0.026901	-0.0291567	-0.0289604	-0.032764	-0.0269598	-0.0418842	-0.0429741	-0.0588339	-0.0442858	-0.0435386	-0.0421539	-0.0468045	-0.0469027	-0.0407527	-0.0413772
91	-0.0414097	-0.0405873	-0.0425546	-0.0370257	-0.0403887	-0.0366179	-0.043218	-0.0405444	-0.0400586	-0.0410327	-0.042527	-0.0484345	-0.0363658	-0.0633587	-0.0343501	-0.0431653	-0.164148	-0.0602646	-0.0350855	-0.0415683	-0.0278374	-0.027319	-0.0317972	-0.0281057	-0.0267705	-0.0264817	-0.0293183	-0.0294339	-0.0316719	-0.026719	-0.0428807	-0.0442298	-0.059506	-0.0459942	-0.0445221	-0.0433453	-0.0483438	-0.0469828	-0.0418433	-0.0418666
92	-0.041559	-0.0428633	-0.0424619	-0.0368133	-0.0406435	-0.0367346	-0.0466903	-0.0403466	-0.0403195	-0.0418653	-0.121798	-0.337572	-0.102345	-0.388635	-0.0435061	-0.0995955	-0.486572	-0.437261	-0.0349388	-0.0603222	-0.0317897	-0.0289962	-0.0261837	-0.027262	-0.032911	-0.0278896	-0.0223547	-0.0407486	-0.0315974	-0.0379219	-0.0426497	-0.0438019	-0.0607072	-0.046435	-0.0439106	-0.0429399	-0.0465769	-0.0471044	-0.041671	-0.0417288
93	-0.0370035	-0.0550091	-0.0368869	-0.028549	-0.0370886	-0.0329267	-0.0629772	-0.034686	-0.0339719	-0.0396283	-0.166477	-0.386385	-0.212883	-0.43147	-0.0903284	-0.120573	-0.516787	-0.485242	-0.037585	-0.0640558	-0.0348748	-0.0297246	-0.0320817	-0.0274577	-0.0330667	-0.0298352	-0.0193211	-0.059237	-0.0435134	-0.0431316	-0.0515981	-0.0487509	-0.0980162	-0.0564293	-0.0496842	-0.0488171	-0.0499336	-0.0573708	-0.0461567	-0.0459965
94	-0.0364583	-0.083695	-0.0384645	-0.0259355	-0.0387311	-0.0293808	-0.109212	-0.0326959	-0.0308548	-0.0410471	-0.224233	-0.415017	-0.290894	-0.454576	-0.165597	-0.148238	-0.535722	-0.512405	-0.0413843	-0.0665932	-0.0390269	-0.0464145	-0.12026	-0.0223339	-0.0271026	-0.0316576	-0.0137162	-0.15211	-0.206487	-0.0488814	-0.066578	-0.0651076	-0.248359	-0.0728645	-0.0593124	-0.0582261	-0.0746965	-0.0759062	-0.0533251	-0.0537525
95	-0.0535215	-0.248826	-0.060913	-0.0321237	-0.0614207	-0.0407265	-0.28427	-0.0442665	-0.0395422	-0.0609122	-0.363004	-0.454409	-0.355513	-0.48702	-0.279444	-0.228681	-0.563332	-0.546619	-0.0596478	-0.0806615	-0.0242579	-0.0515761	-0.175869	-0.00681036	-0.0116347	-0.0135632	-0.000198067	-0.187126	-0.23608	-0.0297854	-0.0726943	-0.0739395	-0.282253	-0.08368	-0.0618751	-0.0597396	-0.108556	-0.085921	-0.051799	-0.0525952
96	-0.0562059	-0.319693	-0.0678315	-0.0278291	-0.0705141	-0.0384915	-0.343912	-0.0431405	-0.0368274	-0.0663085	-0.410516	-0.469837	-0.375611	-0.49982	-0.307669	-0.269451	-0.574819	-0.5595	-0.0742425	-0.0921447	-0.00891157	-0.10695	-0.224683	0.0118641	0.00716839	0.00623525	0.0105905	-0.231243	-0.265215	-0.00594979	-0.0912321	-0.111294	-0.329483	-0.147815	-0.0736296	-0.0671625	-0.20168	-0.139452	-0.051206	-0.0529311
97	-0.0658752	-0.398062	-0.0930158	-0.0172893	-0.0931752	-0.0319278	-0.40538	-0.0404286	-0.0299787	-0.0771312	-0.45752	-0.49004	-0.40382	-0.515762	-0.344683	-0.326133	-0.586995	-0.575579	-0.119716	-0.119891	-0.0052442	-0.135125	-0.236903	0.0190668	0.0124056	0.0106356	0.0131741	-0.244418	-0.276669	0.000686857	-0.103156	-0.151196	-0.348206	-0.180847	-0.0797124	-0.0739557	-0.230031	-0.172193	-0.0521056	-0.0543782
98	-0.0744707	-0.424469	-0.114928	-0.0140656	-0.108386	-0.0307134	-0.427354	-0.0422692	-0.0282526	-0.0853802	-0.465133	-0.494119	-0.411558	-0.520881	-0.355669	-0.341925	-0.588301	-0.576824	-0.149725	-0.134977	-0.00697843	-0.154303	-0.248779	0.0215492	0.0148217	0.0115602	0.0115079	-0.255447	-0.28805	0.00320237	-0.131691	-0.229447	-0.374445	-0.226575	-0.0963124	-0.0854911	-0.269935	-0.218689	-0.0506999	-0.0548285
99	-0.0900186	-0.447788	-0.144599	-0.0161726	-0.133199	-0.0350652	-0.449173	-0.0463102	-0.0313429	-0.099487	-0.474193	-0.499506	-0.419956	-0.523011	-0.367125	-0.354853	-0.588829	-0.579089	-0.183176	-0.161336	-0.00997663	-0.1805	-0.267133	0.0255754	0.0162351	0.0111925	0.00639376	-0.272168	-0.304793	0.00802547	-0.152808	-0.252545	-0.386666	-0.245569	-0.107749	-0.0936905	-0.287054	-0.236656	-0.051116	-0.0566047
100	-0.130216	-0.484212	-0.222132	-0.018444	-0.182894	-0.0379916	-0.484732	-0.0548844	-0.0340632	-0.133229	-0.480381	-0.502464	-0.426223	-0.527545	-0.374845	-0.365719	-0.589518	-0.580281	-0.215015	-0.186816	-0.0135194	-0.192548	-0.27605	0.0279749	0.0158834	0.0104064	0.00023716	-0.279707	-0.313454	0.00961244	-0.174077	-0.271491	-0.395513	-0.260629	-0.118461	-0.101064	-0.300267	-0.247491	-0.0529828	-0.0582852
101	-0.156661	-0.499895	-0.258281	-0.0186265	-0.208023	-0.0386179	-0.498253	-0.0572999	-0.033597	-0.154348	-0.487554	-0.506285	-0.432937	-0.53147	-0.386218	-0.379511	-0.589266	-0.580153	-0.265987	-0.228759	-0.0236564	-0.214341	-0.290911	0.0283895	0.0152578	0.00691914	-0.013843	-0.294015	-0.328072	0.0124585	-0.193908	-0.287527	-0.403815	-0.273966	-0.130613	-0.111549	-0.312006	-0.258992	-0.0556149	-0.0617232
102	-0.195663	-0.515237	-0.290855	-0.0169144	-0.243379	-0.0417838	-0.513679	-0.0617842	-0.0345651	-0.183069	-0.489089	-0.507224	-0.436951	-0.531503	-0.390992	-0.38567	-0.587221	-0.578566	-0.283464	-0.242799	-0.0292096	-0.222231	-0.297375	0.0305453	0.0162398	0.00543769	-0.0222661	-0.299627	-0.334255	0.0139228	-0.22985	-0.314184	-0.416792	-0.299536	-0.158189	-0.142294	-0.332626	-0.279344	-0.0607589	-0.0747664
103	-0.27499	-0.533554	-0.330426	-0.00282688	-0.300621	-0.0321972	-0.532829	-0.0583227	-0.0237506	-0.235429	-0.493149	-0.509643	-0.440844	-0.534411	-0.397053	-0.392138	-0.588335	-0.580432	-0.298819	-0.254613	-0.0364265	-0.231112	-0.302895	0.0317908	0.0161713	0.00369931	-0.0327697	-0.305714	-0.339406	0.0158546	-0.244386	-0.323778	-0.422511	-0.309972	-0.170834	-0.158129	-0.340949	-0.288322	-0.0627475	-0.0811212
104	-0.315903	-0.544064	-0.351302	-0.00274611	-0.333587	-0.035045	-0.542807	-0.0636221	-0.0245498	-0.265666	-0.498182	-0.513183	-0.447148	-0.536584	-0.405361	-0.402526	-0.587938	-0.580344	-0.317361	-0.273633	-0.0494322	-0.247277	-0.315456	0.0318412	0.012838	-0.00511294	-0.0696242	-0.318431	-0.351833	0.0140348	-0.279584	-0.351294	-0.440127	-0.335936	-0.200231	-0.198374	-0.364949	-0.314709	-0.0798234	-0.103665
105	-0.383021	-0.565238	-0.389757	-0.00627797	-0.397948	-0.0446997	-0.564194	-0.0814931	-0.0307044	-0.317881	-0.498305	-0.514607	-0.450588	-0.536626	-0.409422	-0.407974	-0.586795	-0.580136	-0.325506	-0.283617	-0.058983	-0.255641	-0.321928	0.029941	0.0138388	-0.00962605	-0.0906263	-0.325082	-0.358392	0.014145	-0.289608	-0.359127	-0.44491	-0.344923	-0.210038	-0.212108	-0.372208	-0.323463	-0.083245	-0.110355
106	-0.408271	-0.573696	-0.406125	-0.00742866	-0.423593	-0.0507538	-0.572771	-0.0916465	-0.0335929	-0.339967	-0.503651	-0.518031	-0.456153	-0.540329	-0.417885	-0.417584	-0.5891	-0.581674	-0.339514	-0.30146	-0.0647892	-0.262249	-0.327247	0.028422	0.00930493	-0.0152414	-0.110751	-0.330567	-0.361594	0.0107569	-0.297723	-0.366473	-0.446255	-0.352346	-0.216153	-0.223083	-0.378035	-0.329909	-0.085541	-0.115517
107	-0.445936	-0.587692	-0.434944	-0.0109954	-0.465054	-0.0614762	-0.587637	-0.113017	-0.0391426	-0.375814	-0.506703	-0.520631	-0.459493	-0.54211	-0.422179	-0.422022	-0.589611	-0.58331	-0.34693	-0.309075	-0.0868253	-0.275435	-0.341041	0.0256053	0.00846645	-0.0255934	-0.141197	-0.344682	-0.373884	0.00496349	-0.315879	-0.379441	-0.453958	-0.364748	-0.231075	-0.245433	-0.38992	-0.343316	-0.0971175	-0.131455
108	-0.460875	-0.593373	-0.446576	-0.0101429	-0.482817	-0.0669324	-0.592378	-0.125152	-0.0404513	-0.391048	-0.509096	-0.522171	-0.461189	-0.544254	-0.425841	-0.426825	-0.590532	-0.583925	-0.352933	-0.318332	-0.0999749	-0.284089	-0.348605	0.0223057	0.00586846	-0.0309021	-0.153665	-0.352154	-0.38145	0.0041789	-0.321348	-0.383646	-0.455541	-0.370413	-0.237428	-0.254264	-0.394418	-0.350737	-0.100846	-0.139581
109	-0.479715	-0.60275	-0.464194	-0.0243291	-0.503618	-0.0854471	-0.602395	-0.153163	-0.0557911	-0.412665	-0.511556	-0.524574	-0.465911	-0.547283	-0.429122	-0.429943	-0.593052	-0.586097	-0.36016	-0.32479	-0.118679	-0.294363	-0.360116	0.018447	0.00101012	-0.0407937	-0.176739	-0.362146	-0.389645	-0.000378526	-0.336375	-0.396854	-0.461355	-0.383053	-0.251311	-0.273641	-0.406339	-0.36192	-0.117134	-0.159731
110	-0.496469	-0.610708	-0.482115	-0.0266884	-0.524074	-0.0989718	-0.610401	-0.1903	-0.0616519	-0.436091	-0.514178	-0.526874	-0.470017	-0.548732	-0.435265	-0.437087	-0.592288	-0.586397	-0.368843	-0.337913	-0.131499	-0.302678	-0.365875	0.0132044	-0.000191332	-0.0457911	-0.186169	-0.367513	-0.395879	-9.77415e-05	-0.342768	-0.401927	-0.462626	-0.388356	-0.257962	-0.281434	-0.410587	-0.367349	-0.124186	-0.16942
111	-0.50132	-0.612386	-0.487734	-0.0262037	-0.530292	-0.104965	-0.611848	-0.212083	-0.0630567	-0.443776	-0.514806	-0.527673	-0.470454	-0.548194	-0.437056	-0.440619	-0.59193	-0.58603	-0.372014	-0.342512	-0.138359	-0.307308	-0.370099	0.0116786	-0.00429184	-0.0525268	-0.196664	-0.371831	-0.398888	-0.00346094	-0.350893	-0.408574	-0.467178	-0.395366	-0.265091	-0.291041	-0.416662	-0.374379	-0.132512	-0.181493
112	-0.50874	-0.612534	-0.495808	-0.0239971	-0.538689	-0.116087	-0.613621	-0.249248	-0.066708	-0.455735	-0.519332	-0.532566	-0.475686	-0.553065	-0.444285	-0.448111	-0.595339	-0.589284	-0.382886	-0.355471	-0.155738	-0.319054	-0.380146	0.00142328	-0.0182478	-0.0662447	-0.215323	-0.381582	-0.409438	-0.0101687	-0.358048	-0.414429	-0.471072	-0.402134	-0.273407	-0.300571	-0.422411	-0.380004	-0.140267	-0.19167
113	-0.514413	-0.6137	-0.503027	-0.025781	-0.544031	-0.13083	-0.614295	-0.280449	-0.0724156	-0.46572	-0.519236	-0.531981	-0.477098	-0.553049	-0.44604	-0.449209	-0.594705	-0.588373	-0.385194	-0.360129	-0.165335	-0.324915	-0.386207	-0.00522894	-0.0276306	-0.075781	-0.224169	-0.386866	-0.414451	-0.0158483	-0.362818	-0.417474	-0.472214	-0.404478	-0.278745	-0.306385	-0.424953	-0.383465	-0.145263	-0.19946
114	-0.517523	-0.613601	-0.50561	-0.0237089	-0.547147	-0.140296	-0.613855	-0.293552	-0.0764157	-0.468759	-0.520424	-0.533309	-0.479274	-0.55339	-0.448249	-0.451529	-0.59556	-0.589298	-0.389233	-0.365048	-0.171686	-0.330248	-0.389876	-0.0113537	-0.0385347	-0.0836668	-0.231731	-0.390981	-0.417674	-0.018155	-0.365211	-0.418156	-0.4695	-0.40785	-0.282245	-0.310805	-0.42685	-0.385079	-0.148137	-0.206459
115	-0.519627	-0.612524	-0.509173	-0.0277653	-0.54975	-0.160082	-0.613316	-0.314568	-0.0864413	-0.475492	-0.522702	-0.535267	-0.481056	-0.554791	-0.451555	-0.455876	-0.595615	-0.589913	-0.395197	-0.371966	-0.184821	-0.339702	-0.398337	-0.02546	-0.0547641	-0.0990495	-0.244601	-0.398176	-0.425617	-0.0275613	-0.370635	-0.421551	-0.470619	-0.412077	-0.28708	-0.317987	-0.429716	-0.3901	-0.155285	-0.215125
116	-0.522395	-0.612487	-0.512801	-0.0330022	-0.552794	-0.184054	-0.613095	-0.332374	-0.0993815	-0.481239	-0.524077	-0.535708	-0.481521	-0.554789	-0.452511	-0.457414	-0.596372	-0.590483	-0.396913	-0.376187	-0.188622	-0.342137	-0.401505	-0.0311488	-0.0605988	-0.104104	-0.249161	-0.401381	-0.427763	-0.0319873	-0.378978	-0.427585	-0.473913	-0.417131	-0.297348	-0.328265	-0.435792	-0.396732	-0.165035	-0.227494
117	-0.523091	-0.610819	-0.514815	-0.0374754	-0.553919	-0.210777	-0.612237	-0.34544	-0.115412	-0.485468	-0.531978	-0.543399	-0.49235	-0.562554	-0.463975	-0.468715	-0.6021	-0.596374	-0.410566	-0.390329	-0.202808	-0.354414	-0.410342	-0.0490428	-0.0759729	-0.120926	-0.263225	-0.409781	-0.435899	-0.0471425	-0.382324	-0.43097	-0.474772	-0.419996	-0.303061	-0.333544	-0.438779	-0.401134	-0.171874	-0.23442
118	-0.522174	-0.608959	-0.514559	-0.0382491	-0.553296	-0.22241	-0.610253	-0.349732	-0.122634	-0.485659	-0.52852	-0.538356	-0.488153	-0.558009	-0.458237	-0.463233	-0.597104	-0.591839	-0.406154	-0.385801	-0.20759	-0.35809	-0.413869	-0.0548368	-0.0809532	-0.125992	-0.267894	-0.413517	-0.439596	-0.0532878	-0.390481	-0.435779	-0.478072	-0.425625	-0.313752	-0.34362	-0.445259	-0.407497	-0.183536	-0.246883
119	-0.520096	-0.605549	-0.513132	-0.0406124	-0.551297	-0.245545	-0.605999	-0.355541	-0.135574	-0.485091	-0.527274	-0.537856	-0.486354	-0.556538	-0.459181	-0.463539	-0.595675	-0.590761	-0.406306	-0.387655	-0.210286	-0.360312	-0.415179	-0.0591784	-0.0842386	-0.129136	-0.270883	-0.414747	-0.44043	-0.0568918	-0.392843	-0.437509	-0.477701	-0.427882	-0.315384	-0.345524	-0.445856	-0.409282	-0.185846	-0.249494
120	-0.521192	-0.605539	-0.514926	-0.0470449	-0.552812	-0.260562	-0.606318	-0.362009	-0.149223	-0.48793	-0.525653	-0.536884	-0.486295	-0.556644	-0.458731	-0.463414	-0.595942	-0.590015	-0.40713	-0.388017	-0.222256	-0.368883	-0.42249	-0.0742421	-0.0961772	-0.142041	-0.28242	-0.421724	-0.447414	-0.0724896	-0.396641	-0.440437	-0.478912	-0.431204	-0.321508	-0.351416	-0.448797	-0.412546	-0.193955	-0.255696
121	-0.521881	-0.604501	-0.516603	-0.0598122	-0.553645	-0.285097	-0.60546	-0.371614	-0.174426	-0.491614	-0.528564	-0.538702	-0.48886	-0.557839	-0.461708	-0.466595	-0.595843	-0.590387	-0.411222	-0.393739	-0.227668	-0.373328	-0.426471	-0.082886	-0.103733	-0.14903	-0.288641	-0.425008	-0.450876	-0.080707	-0.402359	-0.445342	-0.481825	-0.437031	-0.329734	-0.359618	-0.454099	-0.418885	-0.203993	-0.266255
122	-0.522739	-0.604639	-0.518873	-0.0787468	-0.555425	-0.304437	-0.60604	-0.380464	-0.199764	-0.495669	-0.53036	-0.540715	-0.490509	-0.560465	-0.464717	-0.470018	-0.597126	-0.59246	-0.415177	-0.398237	-0.236016	-0.380108	-0.432678	-0.0968957	-0.114066	-0.159013	-0.297748	-0.430491	-0.456238	-0.0947471	-0.405308	-0.447659	-0.482753	-0.439283	-0.333837	-0.363592	-0.455754	-0.421617	-0.20993	-0.270886
123	-0.522577	-0.603109	-0.518969	-0.0835451	-0.555693	-0.311653	-0.604712	-0.384143	-0.211538	-0.496215	-0.531677	-0.541534	-0.492047	-0.561089	-0.467662	-0.47271	-0.598321	-0.593165	-0.419383	-0.403402	-0.238491	-0.381288	-0.432738	-0.102243	-0.116897	-0.161413	-0.300269	-0.431155	-0.455884	-0.0998554	-0.412423	-0.451757	-0.485927	-0.444468	-0.342561	-0.37149	-0.461191	-0.427309	-0.220601	-0.280567
124	-0.523106	-0.602108	-0.520347	-0.105601	-0.555846	-0.324794	-0.603644	-0.390532	-0.23411	-0.498517	-0.534212	-0.543423	-0.494145	-0.563274	-0.469761	-0.474549	-0.599913	-0.594605	-0.422048	-0.406292	-0.248161	-0.387732	-0.439224	-0.118284	-0.131527	-0.171967	-0.310428	-0.43683	-0.46219	-0.115964	-0.418062	-0.45734	-0.488821	-0.450274	-0.351029	-0.379323	-0.466217	-0.433807	-0.231672	-0.290704
125	-0.52392	-0.603055	-0.522411	-0.116763	-0.556947	-0.332018	-0.603613	-0.395293	-0.246943	-0.501194	-0.536047	-0.545765	-0.497265	-0.565177	-0.473938	-0.47875	-0.601652	-0.596371	-0.427237	-0.41251	-0.251673	-0.389524	-0.440515	-0.124529	-0.136861	-0.176158	-0.31398	-0.439156	-0.463482	-0.121591	-0.421	-0.460758	-0.490643	-0.453452	-0.355395	-0.383577	-0.468272	-0.436755	-0.236838	-0.295252
126	-0.524137	-0.601004	-0.522692	-0.139367	-0.556994	-0.342179	-0.602702	-0.400514	-0.265036	-0.502908	-0.534732	-0.544327	-0.497028	-0.563988	-0.472944	-0.477552	-0.598974	-0.594904	-0.427468	-0.412952	-0.259083	-0.395458	-0.445167	-0.137887	-0.150113	-0.186231	-0.320978	-0.443229	-0.467348	-0.136674	-0.427664	-0.46605	-0.494541	-0.458623	-0.363318	-0.390478	-0.473546	-0.442724	-0.24564	-0.303461
127	-0.52621	-0.602224	-0.524143	-0.15136	-0.558661	-0.347802	-0.60382	-0.404681	-0.274791	-0.505166	-0.53832	-0.546577	-0.499955	-0.566182	-0.476623	-0.4817	-0.600944	-0.596429	-0.431981	-0.41771	-0.262207	-0.396955	-0.447436	-0.14423	-0.154208	-0.191411	-0.32429	-0.444271	-0.467853	-0.14356	-0.423836	-0.463268	-0.490351	-0.455963	-0.360597	-0.388946	-0.471391	-0.439943	-0.244079	-0.300939
128	-0.526922	-0.602285	-0.526671	-0.177263	-0.559434	-0.35833	-0.603579	-0.411908	-0.290375	-0.508124	-0.537911	-0.546183	-0.499212	-0.564763	-0.476772	-0.481801	-0.601116	-0.596282	-0.432923	-0.417867	-0.27144	-0.402576	-0.451516	-0.158081	-0.167555	-0.200689	-0.333461	-0.449563	-0.472504	-0.158118	-0.428766	-0.466705	-0.492201	-0.458647	-0.367048	-0.393141	-0.473804	-0.444096	-0.251957	-0.308431
129	-0.527162	-0.601973	-0.527134	-0.189246	-0.559452	-0.361976	-0.603902	-0.414164	-0.297325	-0.509212	-0.539047	-0.547738	-0.500484	-0.566347	-0.479235	-0.483856	-0.600997	-0.596423	-0.43577	-0.42171	-0.276428	-0.406274	-0.455114	-0.167193	-0.176151	-0.207768	-0.338869	-0.453163	-0.475543	-0.167335	-0.432304	-0.468158	-0.493621	-0.462622	-0.371875	-0.397946	-0.475948	-0.446742	-0.257021	-0.312655
130	-0.528032	-0.601176	-0.528278	-0.20886	-0.559774	-0.369675	-0.603085	-0.419551	-0.307226	-0.511313	-0.543152	-0.550165	-0.505026	-0.569132	-0.483375	-0.488698	-0.603535	-0.599124	-0.440825	-0.426828	-0.284399	-0.410933	-0.45981	-0.178877	-0.18844	-0.217665	-0.344768	-0.456726	-0.480003	-0.179954	-0.438457	-0.473764	-0.497302	-0.468406	-0.379747	-0.405081	-0.480968	-0.452582	-0.26658	-0.322007
131	-0.52765	-0.599866	-0.528102	-0.215112	-0.558804	-0.372521	-0.601483	-0.420554	-0.311442	-0.511547	-0.542501	-0.551087	-0.505462	-0.568938	-0.484553	-0.488776	-0.603645	-0.599627	-0.442422	-0.428713	-0.288803	-0.413885	-0.462384	-0.185836	-0.195484	-0.222585	-0.349045	-0.459362	-0.481341	-0.188067	-0.439936	-0.474655	-0.497213	-0.467673	-0.381091	-0.406242	-0.480979	-0.453362	-0.268916	-0.323659
132	-0.529878	-0.600841	-0.53131	-0.234056	-0.56086	-0.380891	-0.602947	-0.427191	-0.321562	-0.514835	-0.543647	-0.550701	-0.505503	-0.570527	-0.486216	-0.49127	-0.6036	-0.598818	-0.444204	-0.431056	-0.296913	-0.418128	-0.466043	-0.19857	-0.20649	-0.231681	-0.355594	-0.46363	-0.485255	-0.200951	-0.443697	-0.47946	-0.500408	-0.471849	-0.387348	-0.41232	-0.484696	-0.457889	-0.276068	-0.330851
133	-0.530663	-0.601672	-0.531788	-0.242262	-0.561212	-0.384438	-0.602739	-0.429826	-0.32674	-0.516484	-0.545199	-0.552954	-0.508523	-0.571608	-0.488871	-0.494885	-0.604871	-0.600771	-0.448111	-0.436136	-0.2973	-0.41864	-0.466197	-0.201439	-0.20942	-0.234435	-0.356549	-0.463128	-0.485268	-0.203881	-0.44518	-0.480125	-0.501086	-0.473127	-0.389454	-0.414212	-0.486302	-0.459289	-0.279341	-0.333772
134	-0.532047	-0.601658	-0.534005	-0.25331	-0.561971	-0.391777	-0.602713	-0.436018	-0.335865	-0.518899	-0.546492	-0.553064	-0.509051	-0.572299	-0.489239	-0.495167	-0.605407	-0.600736	-0.449004	-0.437569	-0.305358	-0.424951	-0.470781	-0.213956	-0.220964	-0.244775	-0.36425	-0.467919	-0.488365	-0.216884	-0.451355	-0.484458	-0.503425	-0.478249	-0.396855	-0.421203	-0.490462	-0.46415	-0.288539	-0.342351
135	-0.53185	-0.600749	-0.534228	-0.261705	-0.56228	-0.393926	-0.60298	-0.436673	-0.33752	-0.519507	-0.547209	-0.553761	-0.510346	-0.572931	-0.491059	-0.497132	-0.604377	-0.600749	-0.452101	-0.439569	-0.311645	-0.428051	-0.474121	-0.2214	-0.227086	-0.250114	-0.368629	-0.470914	-0.493287	-0.224731	-0.452728	-0.483922	-0.503909	-0.478674	-0.3981	-0.421914	-0.490564	-0.465335	-0.289948	-0.343676
136	-0.534747	-0.60224	-0.536148	-0.272998	-0.56345	-0.400716	-0.603489	-0.441774	-0.345343	-0.522253	-0.547075	-0.553896	-0.511102	-0.572565	-0.491339	-0.498101	-0.605421	-0.60087	-0.453183	-0.441592	-0.315024	-0.430062	-0.475232	-0.229317	-0.23434	-0.255684	-0.372092	-0.472633	-0.492567	-0.231382	-0.455809	-0.487311	-0.505193	-0.481551	-0.403687	-0.427144	-0.493516	-0.469265	-0.297745	-0.351227
137	-0.534539	-0.601967	-0.537184	-0.277428	-0.563796	-0.402481	-0.603768	-0.443758	-0.349373	-0.524164	-0.554907	-0.560569	-0.5184	-0.580106	-0.500239	-0.505896	-0.611062	-0.607026	-0.462896	-0.451597	-0.318453	-0.432346	-0.477051	-0.234348	-0.239057	-0.260934	-0.374669	-0.474722	-0.494967	-0.237636	-0.456819	-0.488548	-0.505304	-0.483205	-0.405559	-0.429037	-0.49497	-0.470131	-0.299555	-0.35317
138	-0.536264	-0.602494	-0.539022	-0.286308	-0.564963	-0.408294	-0.605225	-0.448878	-0.356494	-0.526401	-0.5576	-0.5637	-0.521802	-0.582109	-0.504401	-0.510414	-0.613403	-0.609619	-0.466853	-0.456777	-0.322557	-0.435315	-0.479874	-0.239884	-0.243777	-0.264729	-0.378296	-0.476452	-0.496968	-0.242921	-0.463655	-0.493206	-0.508778	-0.487981	-0.412828	-0.436149	-0.498965	-0.475876	-0.309107	-0.362076
139	-0.537008	-0.602604	-0.539839	-0.290829	-0.565072	-0.410182	-0.603981	-0.450019	-0.359154	-0.526803	-0.557709	-0.564503	-0.522906	-0.581772	-0.506177	-0.511779	-0.613528	-0.609623	-0.469187	-0.457797	-0.326521	-0.437492	-0.481555	-0.248438	-0.250711	-0.270553	-0.383082	-0.479015	-0.499576	-0.250571	-0.463194	-0.493602	-0.508683	-0.488043	-0.414155	-0.436301	-0.499711	-0.475607	-0.311081	-0.363432
140	-0.537329	-0.602429	-0.541108	-0.297693	-0.565104	-0.41428	-0.604742	-0.453989	-0.364785	-0.5288	-0.557887	-0.563928	-0.521677	-0.582407	-0.505221	-0.511107	-0.612711	-0.60927	-0.469263	-0.458356	-0.329643	-0.440013	-0.483197	-0.25354	-0.254201	-0.273966	-0.385835	-0.480178	-0.501046	-0.254705	-0.474283	-0.503298	-0.516533	-0.498704	-0.426764	-0.448182	-0.508507	-0.486675	-0.325972	-0.377698
141	-0.539	-0.603073	-0.541817	-0.304688	-0.56695	-0.4181	-0.605023	-0.456265	-0.369086	-0.529999	-0.561002	-0.566513	-0.525157	-0.584242	-0.509109	-0.515183	-0.614749	-0.611398	-0.474225	-0.463449	-0.333188	-0.442265	-0.485853	-0.258772	-0.259668	-0.279871	-0.389394	-0.482665	-0.503646	-0.260383	-0.47635	-0.503788	-0.516751	-0.499277	-0.428864	-0.4508	-0.509226	-0.488394	-0.329346	-0.380999
142	-0.540786	-0.60367	-0.543774	-0.309848	-0.567769	-0.422	-0.605521	-0.46077	-0.37489	-0.53228	-0.557854	-0.564338	-0.522905	-0.58372	-0.507093	-0.513045	-0.61255	-0.608743	-0.471888	-0.461376	-0.338422	-0.446407	-0.487677	-0.266738	-0.266169	-0.285774	-0.394256	-0.485096	-0.505829	-0.267461	-0.477621	-0.505099	-0.517525	-0.501391	-0.430802	-0.452366	-0.510821	-0.489024	-0.331823	-0.383345
143	-0.538906	-0.60237	-0.542707	-0.311567	-0.565933	-0.421497	-0.604464	-0.460447	-0.375105	-0.531749	-0.560264	-0.566606	-0.525914	-0.584494	-0.509796	-0.515483	-0.614944	-0.611129	-0.475199	-0.464702	-0.340768	-0.446719	-0.489719	-0.269864	-0.268497	-0.288679	-0.396519	-0.48668	-0.506461	-0.271945	-0.473257	-0.499587	-0.511497	-0.494991	-0.426231	-0.447081	-0.505154	-0.483789	-0.32594	-0.378249
144	-0.539954	-0.602844	-0.543914	-0.319276	-0.566349	-0.424572	-0.604295	-0.463294	-0.380262	-0.532944	-0.563048	-0.567268	-0.527961	-0.585302	-0.511596	-0.517463	-0.613966	-0.611892	-0.477642	-0.467096	-0.344271	-0.450149	-0.491853	-0.277211	-0.274698	-0.294878	-0.400652	-0.48916	-0.509313	-0.277624	-0.476307	-0.502436	-0.514216	-0.499803	-0.431024	-0.451502	-0.508583	-0.488306	-0.332787	-0.383825
145	-0.541446	-0.602745	-0.544785	-0.323697	-0.567964	-0.427827	-0.604296	-0.465151	-0.384621	-0.533857	-0.562418	-0.567791	-0.527824	-0.585678	-0.51206	-0.51934	-0.615448	-0.612291	-0.479006	-0.468285	-0.347414	-0.451646	-0.493289	-0.280732	-0.27886	-0.29734	-0.402831	-0.489966	-0.509507	-0.2812	-0.477892	-0.503479	-0.513353	-0.499768	-0.432687	-0.45335	-0.508824	-0.488813	-0.334847	-0.386176
146	-0.542019	-0.603043	-0.545601	-0.326225	-0.568062	-0.429377	-0.605387	-0.467754	-0.387099	-0.535557	-0.557415	-0.562296	-0.522166	-0.580977	-0.507225	-0.513916	-0.610582	-0.607297	-0.474073	-0.463589	-0.348749	-0.452499	-0.493597	-0.282795	-0.280879	-0.300661	-0.404045	-0.49137	-0.510855	-0.283506	-0.481018	-0.505518	-0.51569	-0.502931	-0.43669	-0.456817	-0.512144	-0.491915	-0.339391	-0.390859
147	-0.542305	-0.603299	-0.546672	-0.33127	-0.568548	-0.432283	-0.604932	-0.469954	-0.391333	-0.536634	-0.559073	-0.563297	-0.522958	-0.581543	-0.508458	-0.514744	-0.610597	-0.607919	-0.475529	-0.463734	-0.351622	-0.454285	-0.49495	-0.287568	-0.284275	-0.303604	-0.407731	-0.492771	-0.511745	-0.287665	-0.482971	-0.508167	-0.517428	-0.503505	-0.439055	-0.459659	-0.513025	-0.493887	-0.342824	-0.394268
148	-0.542366	-0.603146	-0.546928	-0.332462	-0.568207	-0.433372	-0.603772	-0.470614	-0.392779	-0.53679	-0.561097	-0.565755	-0.525634	-0.583872	-0.511998	-0.517391	-0.612364	-0.609898	-0.479218	-0.468034	-0.357	-0.457674	-0.498667	-0.294109	-0.289625	-0.310418	-0.411451	-0.49545	-0.514561	-0.294803	-0.486273	-0.510176	-0.518692	-0.507069	-0.443103	-0.46336	-0.514895	-0.497427	-0.348492	-0.398615
149	-0.543172	-0.603535	-0.547486	-0.339888	-0.568833	-0.436537	-0.605283	-0.473695	-0.397075	-0.538549	-0.560989	-0.56452	-0.52529	-0.583259	-0.510523	-0.517438	-0.612227	-0.609049	-0.479124	-0.468238	-0.357915	-0.458577	-0.498993	-0.296511	-0.292489	-0.312309	-0.41391	-0.496489	-0.514375	-0.296447	-0.486574	-0.510825	-0.518622	-0.507383	-0.444184	-0.46392	-0.515159	-0.497783	-0.350126	-0.400383
150	-0.544044	-0.60382	-0.548629	-0.341143	-0.56994	-0.43834	-0.605503	-0.475183	-0.399913	-0.539381	-0.559891	-0.56467	-0.5248	-0.582791	-0.511929	-0.518134	-0.61159	-0.60856	-0.480275	-0.468904	-0.360175	-0.460348	-0.500339	-0.299281	-0.29453	-0.314557	-0.414891	-0.49726	-0.515792	-0.299911	-0.487755	-0.511491	-0.518794	-0.507832	-0.446524	-0.465504	-0.516693	-0.498617	-0.352632	-0.402892
151	-0.545137	-0.603373	-0.549913	-0.348075	-0.570259	-0.441635	-0.606433	-0.478183	-0.404601	-0.540543	-0.563155	-0.566601	-0.527812	-0.584086	-0.513975	-0.520525	-0.612995	-0.609981	-0.482649	-0.472733	-0.364032	-0.46322	-0.502057	-0.304782	-0.299842	-0.319994	-0.418855	-0.499403	-0.518215	-0.304976	-0.49247	-0.5158	-0.521111	-0.512261	-0.451436	-0.470433	-0.519821	-0.503138	-0.359629	-0.409091
152	-0.546416	-0.604303	-0.550707	-0.349767	-0.571094	-0.443609	-0.606395	-0.479746	-0.407259	-0.542682	-0.563589	-0.567528	-0.528292	-0.585445	-0.515914	-0.521644	-0.613996	-0.611172	-0.484731	-0.473385	-0.366901	-0.464394	-0.503801	-0.308002	-0.303135	-0.323283	-0.421343	-0.500846	-0.519132	-0.30849	-0.492747	-0.515459	-0.520927	-0.512919	-0.452004	-0.470853	-0.519724	-0.502707	-0.36146	-0.409866
153	-0.546879	-0.604807	-0.552233	-0.355177	-0.571687	-0.446329	-0.606578	-0.482147	-0.411649	-0.543625	-0.563951	-0.567561	-0.530322	-0.585095	-0.515334	-0.52198	-0.613433	-0.610095	-0.485648	-0.475255	-0.372038	-0.468941	-0.507539	-0.316451	-0.311294	-0.328971	-0.426657	-0.504106	-0.52253	-0.316027	-0.495722	-0.518668	-0.52347	-0.516591	-0.456962	-0.475723	-0.522875	-0.50653	-0.367379	-0.41561
154	-0.547231	-0.605186	-0.552465	-0.356672	-0.572066	-0.447296	-0.607279	-0.483779	-0.412885	-0.544118	-0.564391	-0.567334	-0.528826	-0.585214	-0.516721	-0.521742	-0.612164	-0.610975	-0.486573	-0.475218	-0.373268	-0.469521	-0.507498	-0.318129	-0.312005	-0.330441	-0.427669	-0.504956	-0.522873	-0.31784	-0.497149	-0.518527	-0.523646	-0.516776	-0.459151	-0.477013	-0.5235	-0.507525	-0.368686	-0.418261
155	-0.549189	-0.605405	-0.554081	-0.362855	-0.573132	-0.451715	-0.608219	-0.486328	-0.417842	-0.54609	-0.564998	-0.568816	-0.530819	-0.586756	-0.517724	-0.524429	-0.614279	-0.611747	-0.488361	-0.477956	-0.3763	-0.471323	-0.509292	-0.321134	-0.315096	-0.333875	-0.429925	-0.506555	-0.524519	-0.320586	-0.499986	-0.521261	-0.525258	-0.519517	-0.462011	-0.480055	-0.525698	-0.510053	-0.373932	-0.422337
156	-0.549926	-0.605969	-0.554796	-0.365602	-0.573893	-0.452616	-0.608394	-0.487788	-0.419531	-0.546577	-0.566825	-0.570583	-0.533545	-0.588669	-0.520899	-0.527026	-0.61545	-0.613359	-0.491862	-0.480432	-0.380046	-0.474445	-0.511378	-0.327786	-0.320645	-0.339251	-0.433376	-0.508733	-0.526389	-0.326125	-0.502453	-0.52381	-0.526135	-0.521008	-0.46483	-0.482818	-0.527375	-0.512556	-0.377907	-0.425781
157	-0.549829	-0.606518	-0.555563	-0.368342	-0.574534	-0.455125	-0.608958	-0.490293	-0.422533	-0.548186	-0.567214	-0.570519	-0.53372	-0.588089	-0.521434	-0.527586	-0.614741	-0.613218	-0.492598	-0.482213	-0.381497	-0.475303	-0.512183	-0.330418	-0.322834	-0.340934	-0.435805	-0.50979	-0.526727	-0.328733	-0.501775	-0.522555	-0.525708	-0.520264	-0.464229	-0.482777	-0.526961	-0.512185	-0.378507	-0.425642
158	-0.549788	-0.605447	-0.555166	-0.368397	-0.573492	-0.455326	-0.607995	-0.48932	-0.422996	-0.548075	-0.568675	-0.570399	-0.533888	-0.58774	-0.52155	-0.527328	-0.615657	-0.61326	-0.49322	-0.482318	-0.384957	-0.477899	-0.514015	-0.334949	-0.327063	-0.344923	-0.439136	-0.512075	-0.529327	-0.333555	-0.511553	-0.530665	-0.532463	-0.529356	-0.474481	-0.492357	-0.534992	-0.520198	-0.391086	-0.437151
159	-0.552435	-0.607904	-0.557408	-0.375122	-0.576227	-0.459853	-0.610743	-0.493903	-0.428463	-0.550657	-0.5679	-0.571215	-0.533757	-0.58864	-0.523123	-0.528705	-0.615031	-0.61388	-0.494522	-0.48361	-0.387984	-0.479723	-0.516109	-0.339109	-0.330871	-0.348461	-0.441319	-0.513592	-0.530374	-0.337223	-0.511987	-0.531721	-0.532672	-0.529591	-0.476801	-0.493669	-0.53581	-0.5217	-0.39269	-0.438887
160	-0.552837	-0.60775	-0.558529	-0.377998	-0.576634	-0.4612	-0.609744	-0.495394	-0.430489	-0.55184	-0.570254	-0.571933	-0.536073	-0.589821	-0.524602	-0.530121	-0.616536	-0.614783	-0.496395	-0.485211	-0.392036	-0.482877	-0.518497	-0.344573	-0.33686	-0.353219	-0.444623	-0.516428	-0.53292	-0.342575	-0.513205	-0.532073	-0.533458	-0.530326	-0.478247	-0.494766	-0.536046	-0.522607	-0.394432	-0.440436
161	-0.553984	-0.608358	-0.558855	-0.380159	-0.577605	-0.463334	-0.610892	-0.497485	-0.433251	-0.552319	-0.57077	-0.572636	-0.53565	-0.591057	-0.525091	-0.531391	-0.617481	-0.615413	-0.497822	-0.48656	-0.393694	-0.484481	-0.519126	-0.346017	-0.337829	-0.355466	-0.44604	-0.517322	-0.533885	-0.344165	-0.515757	-0.534804	-0.535331	-0.532599	-0.481446	-0.498473	-0.53849	-0.525764	-0.399184	-0.444805
162	-0.554315	-0.608326	-0.559304	-0.383052	-0.577514	-0.463698	-0.611294	-0.497666	-0.4348	-0.552774	-0.571862	-0.573546	-0.538361	-0.590626	-0.526678	-0.533105	-0.616936	-0.615387	-0.499874	-0.489654	-0.397315	-0.486105	-0.520901	-0.350534	-0.341791	-0.359194	-0.449675	-0.518833	-0.5349	-0.348785	-0.517519	-0.535686	-0.536771	-0.533353	-0.483509	-0.499482	-0.539923	-0.526692	-0.401844	-0.446824
163	-0.554618	-0.608629	-0.560079	-0.385878	-0.577567	-0.465748	-0.610705	-0.499112	-0.436479	-0.552971	-0.573744	-0.57511	-0.539171	-0.592165	-0.527759	-0.534107	-0.618775	-0.617114	-0.501673	-0.491266	-0.399964	-0.488281	-0.523031	-0.354942	-0.345559	-0.362112	-0.451774	-0.520835	-0.537309	-0.352515	-0.51968	-0.537735	-0.537707	-0.536207	-0.485724	-0.501929	-0.541167	-0.528144	-0.404881	-0.449672
164	-0.555064	-0.609031	-0.560185	-0.384738	-0.578101	-0.467142	-0.611551	-0.499959	-0.438007	-0.553761	-0.571398	-0.57345	-0.537884	-0.591093	-0.527301	-0.533052	-0.61679	-0.615149	-0.501162	-0.490444	-0.401101	-0.489131	-0.523966	-0.356898	-0.348017	-0.364642	-0.453355	-0.521486	-0.537565	-0.354401	-0.519922	-0.537413	-0.536963	-0.536441	-0.48678	-0.502923	-0.541539	-0.52922	-0.406806	-0.451299
165	-0.556361	-0.609404	-0.561553	-0.390716	-0.579127	-0.469367	-0.61153	-0.502308	-0.441367	-0.55523	-0.573835	-0.574656	-0.539834	-0.592581	-0.529109	-0.53408	-0.618457	-0.616617	-0.502716	-0.491663	-0.404795	-0.491644	-0.526026	-0.361975	-0.351449	-0.368383	-0.456095	-0.523774	-0.539316	-0.3588	-0.521877	-0.539148	-0.537959	-0.537339	-0.488775	-0.504669	-0.542898	-0.53071	-0.408767	-0.452893
166	-0.556064	-0.608925	-0.561467	-0.392102	-0.57909	-0.469607	-0.610673	-0.502311	-0.442045	-0.555544	-0.57353	-0.575365	-0.540521	-0.593146	-0.530513	-0.535833	-0.617954	-0.616573	-0.504295	-0.494187	-0.406967	-0.493826	-0.527448	-0.364765	-0.353692	-0.371393	-0.458901	-0.52549	-0.540716	-0.361831	-0.524317	-0.541401	-0.539695	-0.539517	-0.491851	-0.507569	-0.544125	-0.533098	-0.413248	-0.456576
167	-0.556639	-0.608939	-0.561595	-0.392951	-0.579142	-0.470602	-0.611646	-0.502473	-0.443886	-0.555763	-0.576822	-0.577215	-0.542938	-0.594604	-0.532077	-0.537652	-0.619628	-0.618708	-0.507016	-0.496131	-0.409073	-0.494555	-0.52899	-0.368437	-0.358787	-0.374307	-0.460822	-0.526615	-0.541842	-0.365526	-0.524158	-0.540896	-0.53927	-0.540764	-0.493031	-0.50821	-0.545017	-0.53399	-0.414568	-0.458206
168	-0.557656	-0.609294	-0.563046	-0.393702	-0.579854	-0.472202	-0.611797	-0.504793	-0.445654	-0.557043	-0.576278	-0.577563	-0.54256	-0.594108	-0.5326	-0.538353	-0.619414	-0.618742	-0.508434	-0.496915	-0.411301	-0.497576	-0.529686	-0.371999	-0.361648	-0.376827	-0.463023	-0.528784	-0.543634	-0.368543	-0.526598	-0.542648	-0.541333	-0.541626	-0.496007	-0.51063	-0.546111	-0.536195	-0.418267	-0.460925
169	-0.558788	-0.610951	-0.563913	-0.398492	-0.580513	-0.474007	-0.613062	-0.506258	-0.448344	-0.557696	-0.578413	-0.578244	-0.543234	-0.595662	-0.534264	-0.539133	-0.620815	-0.619463	-0.509362	-0.49915	-0.414515	-0.498782	-0.531888	-0.374402	-0.365327	-0.380393	-0.465408	-0.529639	-0.544805	-0.372348	-0.528474	-0.545238	-0.542877	-0.54471	-0.497699	-0.512597	-0.548048	-0.53711	-0.421182	-0.46297
170	-0.558114	-0.610083	-0.563761	-0.399425	-0.580911	-0.475252	-0.613054	-0.507359	-0.449496	-0.557735	-0.57955	-0.579776	-0.546362	-0.596773	-0.536646	-0.541063	-0.621554	-0.620585	-0.511553	-0.50161	-0.415658	-0.499913	-0.53232	-0.376762	-0.367141	-0.38199	-0.466822	-0.530466	-0.545605	-0.373957	-0.527416	-0.543704	-0.540849	-0.543377	-0.497654	-0.512581	-0.547114	-0.536395	-0.421137	-0.463623
171	-0.561419	-0.612916	-0.567244	-0.403712	-0.583351	-0.479415	-0.615331	-0.510916	-0.454085	-0.562016	-0.579051	-0.579766	-0.546079	-0.596064	-0.536009	-0.541514	-0.621671	-0.620626	-0.512002	-0.501323	-0.4183	-0.502254	-0.534832	-0.380166	-0.370282	-0.384525	-0.469197	-0.532973	-0.547204	-0.377915	-0.528633	-0.54424	-0.542124	-0.545173	-0.498818	-0.51368	-0.548352	-0.537943	-0.423598	-0.465064
172	-0.558628	-0.610274	-0.564347	-0.400349	-0.580224	-0.4766	-0.612572	-0.508009	-0.451252	-0.558873	-0.581035	-0.580646	-0.548089	-0.597326	-0.537596	-0.542693	-0.622549	-0.621902	-0.514074	-0.503218	-0.420218	-0.5033	-0.53544	-0.383257	-0.37325	-0.388586	-0.471073	-0.533364	-0.548874	-0.380996	-0.52333	-0.539611	-0.535927	-0.54014	-0.493868	-0.508542	-0.542767	-0.532959	-0.418342	-0.460367
173	-0.55996	-0.6106	-0.564943	-0.404904	-0.580746	-0.47775	-0.612866	-0.508818	-0.452479	-0.55958	-0.580204	-0.580625	-0.547047	-0.597159	-0.537086	-0.542554	-0.62156	-0.621073	-0.514006	-0.503231	-0.420912	-0.504128	-0.535843	-0.384546	-0.373664	-0.388033	-0.471812	-0.533805	-0.548122	-0.381971	-0.523928	-0.540027	-0.535391	-0.540251	-0.49519	-0.509435	-0.542899	-0.533547	-0.418734	-0.460721
174	-0.559531	-0.611154	-0.565722	-0.405216	-0.581204	-0.478153	-0.613164	-0.509834	-0.454564	-0.559937	-0.582585	-0.581423	-0.547911	-0.598877	-0.538798	-0.544116	-0.621793	-0.622362	-0.516047	-0.505478	-0.42494	-0.506776	-0.537793	-0.389208	-0.377991	-0.392797	-0.475312	-0.536683	-0.551459	-0.387052	-0.5324	-0.548178	-0.543055	-0.547319	-0.503881	-0.518048	-0.550538	-0.542342	-0.430032	-0.470665
175	-0.560853	-0.611272	-0.566729	-0.406988	-0.582073	-0.480129	-0.61355	-0.512374	-0.456921	-0.56078	-0.582262	-0.581879	-0.548986	-0.598763	-0.539888	-0.544275	-0.622696	-0.622033	-0.517554	-0.505954	-0.426224	-0.507745	-0.538639	-0.390742	-0.379508	-0.394644	-0.475852	-0.53681	-0.551563	-0.388731	-0.533336	-0.548214	-0.544785	-0.548835	-0.506119	-0.519657	-0.551681	-0.542832	-0.432251	-0.473201
176	-0.560508	-0.611284	-0.566451	-0.408267	-0.582259	-0.481268	-0.614085	-0.512404	-0.457254	-0.561021	-0.583213	-0.582706	-0.5505	-0.600062	-0.540954	-0.545598	-0.623583	-0.623405	-0.518652	-0.50805	-0.435163	-0.515816	-0.545657	-0.401082	-0.390965	-0.405094	-0.48551	-0.544265	-0.55724	-0.399583	-0.527709	-0.543716	-0.537332	-0.54221	-0.49994	-0.514048	-0.546175	-0.53747	-0.42624	-0.4667
177	-0.561603	-0.611363	-0.566952	-0.411054	-0.582725	-0.481866	-0.613793	-0.512651	-0.458346	-0.561662	-0.584191	-0.583464	-0.550825	-0.600787	-0.542001	-0.54754	-0.62386	-0.623709	-0.519873	-0.508707	-0.437069	-0.517395	-0.545923	-0.403689	-0.393016	-0.406836	-0.486752	-0.545099	-0.558133	-0.401107	-0.53032	-0.544611	-0.539188	-0.545356	-0.502867	-0.516697	-0.547661	-0.539236	-0.429285	-0.46984
178	-0.56129	-0.611826	-0.567325	-0.411058	-0.582605	-0.482751	-0.614085	-0.513937	-0.459373	-0.562301	-0.584833	-0.584156	-0.55131	-0.600434	-0.542309	-0.547135	-0.625573	-0.624764	-0.520842	-0.510356	-0.437411	-0.516592	-0.545934	-0.403495	-0.39243	-0.406547	-0.485945	-0.54482	-0.558142	-0.401718	-0.532355	-0.546827	-0.540852	-0.5474	-0.50511	-0.518941	-0.550055	-0.541866	-0.433319	-0.472679
179	-0.562006	-0.612648	-0.568885	-0.413976	-0.58437	-0.4852	-0.615525	-0.515906	-0.463078	-0.5637	-0.585631	-0.584252	-0.552159	-0.600981	-0.543149	-0.547836	-0.624504	-0.624661	-0.521956	-0.510479	-0.438346	-0.517512	-0.546824	-0.405981	-0.394929	-0.408465	-0.487865	-0.545596	-0.558632	-0.403534	-0.532255	-0.547188	-0.541029	-0.547154	-0.50635	-0.519	-0.549972	-0.541754	-0.433898	-0.473739
180	-0.564522	-0.614569	-0.570362	-0.416554	-0.586115	-0.48776	-0.616852	-0.518197	-0.465335	-0.564992	-0.584874	-0.584553	-0.552397	-0.601161	-0.543367	-0.547941	-0.624373	-0.624519	-0.521995	-0.510302	-0.43385	-0.513219	-0.542189	-0.40167	-0.39054	-0.403878	-0.483318	-0.54139	-0.555337	-0.398836	-0.53268	-0.548353	-0.541149	-0.548747	-0.50837	-0.520957	-0.550848	-0.542859	-0.436798	-0.475826
181	-0.564584	-0.613311	-0.569946	-0.416466	-0.584835	-0.487229	-0.616625	-0.517502	-0.464743	-0.564707	-0.586242	-0.584893	-0.552079	-0.601117	-0.545151	-0.548903	-0.624324	-0.624872	-0.523275	-0.512588	-0.434605	-0.513066	-0.542209	-0.401939	-0.391183	-0.406087	-0.48359	-0.54121	-0.555713	-0.40015	-0.534798	-0.549471	-0.542992	-0.549725	-0.509142	-0.522707	-0.551574	-0.544812	-0.438688	-0.477274
182	-0.565326	-0.614362	-0.571126	-0.417914	-0.585895	-0.48867	-0.616727	-0.519398	-0.466973	-0.565622	-0.587388	-0.585483	-0.553024	-0.601481	-0.545668	-0.549987	-0.625609	-0.625579	-0.524299	-0.513474	-0.436	-0.514514	-0.543143	-0.403999	-0.392554	-0.406527	-0.484853	-0.542294	-0.555131	-0.401952	-0.534252	-0.548626	-0.540906	-0.549271	-0.509294	-0.522618	-0.551781	-0.544076	-0.439038	-0.477405
183	-0.565745	-0.614287	-0.571474	-0.419971	-0.586289	-0.490191	-0.616579	-0.520503	-0.468056	-0.566497	-0.587318	-0.585376	-0.553224	-0.602065	-0.545872	-0.550463	-0.625271	-0.625614	-0.525555	-0.514607	-0.437902	-0.516564	-0.543885	-0.406839	-0.395894	-0.409003	-0.487342	-0.543721	-0.557676	-0.405382	-0.536076	-0.54996	-0.54302	-0.550685	-0.511251	-0.523864	-0.552778	-0.545786	-0.441335	-0.479653
184	-0.567281	-0.615546	-0.572624	-0.421848	-0.58745	-0.490669	-0.617344	-0.521222	-0.469685	-0.567516	-0.587497	-0.585401	-0.553626	-0.602265	-0.545793	-0.550227	-0.624067	-0.624839	-0.52532	-0.514354	-0.440925	-0.517792	-0.545705	-0.409803	-0.398715	-0.411764	-0.488569	-0.545255	-0.558498	-0.408034	-0.537403	-0.551086	-0.543526	-0.552158	-0.512682	-0.52543	-0.553738	-0.546681	-0.44338	-0.481693
185	-0.566367	-0.615271	-0.572481	-0.42383	-0.587029	-0.491868	-0.617611	-0.52178	-0.47059	-0.567497	-0.589221	-0.58672	-0.555478	-0.604396	-0.547382	-0.551041	-0.626144	-0.626915	-0.526889	-0.516264	-0.442582	-0.518943	-0.546894	-0.412754	-0.401619	-0.413587	-0.490532	-0.546348	-0.559502	-0.410685	-0.537242	-0.551036	-0.543725	-0.552067	-0.512686	-0.524906	-0.553864	-0.547092	-0.44379	-0.481941
186	-0.566678	-0.615176	-0.572795	-0.425459	-0.587692	-0.492048	-0.617616	-0.521343	-0.470909	-0.56778	-0.589403	-0.586466	-0.55615	-0.603877	-0.548166	-0.551711	-0.626374	-0.626914	-0.528074	-0.516903	-0.443917	-0.520114	-0.547516	-0.414335	-0.4035	-0.415489	-0.492128	-0.547124	-0.560819	-0.411838	-0.538441	-0.551441	-0.542697	-0.552631	-0.513536	-0.52653	-0.553521	-0.547402	-0.445625	-0.483239
187	-0.568059	-0.616328	-0.574142	-0.426735	-0.58871	-0.49417	-0.619258	-0.523333	-0.47328	-0.568688	-0.589787	-0.58648	-0.554821	-0.603035	-0.548072	-0.552128	-0.625364	-0.62633	-0.528128	-0.5168	-0.445828	-0.521918	-0.549735	-0.417028	-0.406427	-0.418652	-0.494005	-0.548615	-0.562475	-0.415693	-0.53925	-0.552742	-0.544114	-0.552784	-0.515868	-0.528241	-0.554728	-0.548558	-0.447961	-0.48505
188	-0.568462	-0.615821	-0.574414	-0.426836	-0.588703	-0.494863	-0.619704	-0.52441	-0.474319	-0.569468	-0.595236	-0.593151	-0.562259	-0.609832	-0.555103	-0.558874	-0.632103	-0.632668	-0.535726	-0.524481	-0.446823	-0.522339	-0.549312	-0.418965	-0.407797	-0.420304	-0.494329	-0.549588	-0.562029	-0.417105	-0.540177	-0.552759	-0.544896	-0.555236	-0.516013	-0.528304	-0.555126	-0.54944	-0.448815	-0.486155
189	-0.56832	-0.615676	-0.574165	-0.426795	-0.587816	-0.494908	-0.618592	-0.524712	-0.474926	-0.569155	-0.597365	-0.595116	-0.564448	-0.611657	-0.557314	-0.561511	-0.633507	-0.634472	-0.537873	-0.527713	-0.448595	-0.52421	-0.550666	-0.419975	-0.408915	-0.421746	-0.495831	-0.550003	-0.562879	-0.418609	-0.540722	-0.553292	-0.544809	-0.554418	-0.517288	-0.529696	-0.555871	-0.549833	-0.450651	-0.487452
190	-0.568676	-0.615927	-0.574236	-0.42938	-0.588655	-0.49538	-0.617712	-0.525035	-0.475362	-0.569499	-0.598116	-0.595482	-0.565239	-0.611254	-0.558509	-0.561797	-0.632965	-0.634439	-0.538382	-0.527028	-0.450297	-0.524891	-0.551676	-0.422688	-0.411355	-0.423457	-0.497115	-0.551096	-0.563959	-0.420969	-0.541964	-0.553769	-0.544494	-0.556641	-0.518293	-0.530486	-0.557017	-0.550845	-0.451454	-0.488433
191	-0.569588	-0.617235	-0.575749	-0.429384	-0.58894	-0.496799	-0.619193	-0.526178	-0.476983	-0.570885	-0.599846	-0.596055	-0.567342	-0.613478	-0.559433	-0.562078	-0.634611	-0.635971	-0.540986	-0.529663	-0.452119	-0.525479	-0.552602	-0.425251	-0.413179	-0.426203	-0.499381	-0.552293	-0.563715	-0.423623	-0.542482	-0.554968	-0.545948	-0.556102	-0.519969	-0.531566	-0.558063	-0.551686	-0.453138	-0.490035
192	-0.569863	-0.617462	-0.576256	-0.432522	-0.590641	-0.497933	-0.620503	-0.527192	-0.478469	-0.571497	-0.595047	-0.591494	-0.561329	-0.608422	-0.554015	-0.557996	-0.62938	-0.631521	-0.535639	-0.524784	-0.452093	-0.52603	-0.552422	-0.426128	-0.41412	-0.426682	-0.499345	-0.552678	-0.564649	-0.423798	-0.543385	-0.555073	-0.546519	-0.557151	-0.521171	-0.53244	-0.557971	-0.551903	-0.454819	-0.491198
193	-0.569804	-0.617406	-0.576125	-0.431817	-0.590131	-0.498284	-0.619704	-0.527321	-0.478653	-0.571015	-0.594953	-0.591512	-0.562438	-0.608699	-0.555014	-0.557549	-0.630237	-0.631429	-0.536462	-0.525493	-0.453561	-0.527705	-0.554347	-0.427997	-0.416394	-0.427833	-0.500762	-0.55366	-0.565646	-0.426014	-0.543994	-0.556341	-0.54685	-0.557924	-0.521553	-0.534213	-0.558914	-0.552873	-0.45669	-0.492275
194	-0.570306	-0.61659	-0.575791	-0.432785	-0.590256	-0.498306	-0.619044	-0.527614	-0.478432	-0.571225	-0.595001	-0.591724	-0.561258	-0.607957	-0.555232	-0.558315	-0.630009	-0.630814	-0.536697	-0.525474	-0.455257	-0.528832	-0.554325	-0.429468	-0.417949	-0.42898	-0.502029	-0.554252	-0.566371	-0.428084	-0.545079	-0.557537	-0.547385	-0.559041	-0.52255	-0.534992	-0.559695	-0.554032	-0.458127	-0.493876
195	-0.57045	-0.617219	-0.576169	-0.432366	-0.589818	-0.499128	-0.618898	-0.528793	-0.479697	-0.571157	-0.596019	-0.592467	-0.56291	-0.60875	-0.555541	-0.558752	-0.62985	-0.631967	-0.536953	-0.526182	-0.455695	-0.52876	-0.554653	-0.430013	-0.419278	-0.43096	-0.502413	-0.554724	-0.565554	-0.429315	-0.54686	-0.558934	-0.54881	-0.56056	-0.525546	-0.536644	-0.561317	-0.556224	-0.461496	-0.496394
196	-0.571684	-0.617344	-0.57738	-0.433718	-0.590628	-0.500759	-0.61978	-0.529865	-0.481568	-0.572634	-0.596706	-0.592705	-0.562938	-0.609564	-0.555971	-0.55946	-0.630856	-0.632494	-0.538377	-0.526649	-0.458955	-0.531196	-0.556518	-0.434374	-0.422533	-0.433741	-0.505494	-0.557126	-0.568303	-0.433179	-0.548222	-0.559724	-0.550214	-0.561383	-0.526503	-0.538118	-0.561685	-0.557013	-0.46276	-0.498237
197	-0.571184	-0.617649	-0.577142	-0.437538	-0.590858	-0.500794	-0.620659	-0.530317	-0.482425	-0.572684	-0.597294	-0.593928	-0.564883	-0.609398	-0.557921	-0.561926	-0.631913	-0.633242	-0.539523	-0.52834	-0.459523	-0.532218	-0.556584	-0.43479	-0.423802	-0.435371	-0.506072	-0.556816	-0.568761	-0.433518	-0.548016	-0.559171	-0.549665	-0.560586	-0.526487	-0.538502	-0.562067	-0.557629	-0.463339	-0.498013
198	-0.571206	-0.617582	-0.577342	-0.436169	-0.59052	-0.500657	-0.620448	-0.529283	-0.482021	-0.571742	-0.598241	-0.59421	-0.565492	-0.610886	-0.558019	-0.561037	-0.632095	-0.633772	-0.54008	-0.528578	-0.463174	-0.534714	-0.559122	-0.439286	-0.427922	-0.439555	-0.509423	-0.560517	-0.571199	-0.437602	-0.549025	-0.560685	-0.549734	-0.562933	-0.527782	-0.539663	-0.562762	-0.558453	-0.465347	-0.499715
199	-0.570911	-0.617545	-0.578034	-0.436893	-0.590597	-0.501303	-0.620389	-0.530191	-0.482843	-0.572423	-0.597421	-0.59452	-0.564873	-0.610598	-0.558508	-0.56151	-0.631364	-0.633543	-0.540779	-0.52872	-0.464123	-0.535398	-0.559706	-0.4412	-0.429237	-0.439366	-0.510104	-0.560492	-0.571781	-0.439273	-0.548329	-0.5587	-0.548789	-0.562491	-0.527311	-0.538389	-0.56186	-0.557041	-0.463905	-0.499045
200	-0.572097	-0.618121	-0.578256	-0.439373	-0.591676	-0.50295	-0.620041	-0.531699	-0.484267	-0.573458	-0.598306	-0.594813	-0.565854	-0.61058	-0.559137	-0.561561	-0.632597	-0.633864	-0.541618	-0.529715	-0.465467	-0.536481	-0.560066	-0.441465	-0.430854	-0.442018	-0.511341	-0.561481	-0.5731	-0.440774	-0.550412	-0.561216	-0.550727	-0.563064	-0.529558	-0.541071	-0.563703	-0.559471	-0.467711	-0.501572
201	-0.573474	-0.618833	-0.579444	-0.441696	-0.593332	-0.504143	-0.621936	-0.532832	-0.485566	-0.573982	-0.598077	-0.594509	-0.565403	-0.612094	-0.559447	-0.561572	-0.631988	-0.633473	-0.541674	-0.530494	-0.466395	-0.537375	-0.560965	-0.444031	-0.433055	-0.443233	-0.512764	-0.561698	-0.572452	-0.442933	-0.551147	-0.561448	-0.550157	-0.562816	-0.530142	-0.541735	-0.563935	-0.559827	-0.468197	-0.501996
202	-0.573862	-0.619777	-0.57986	-0.442187	-0.593434	-0.505355	-0.621976	-0.533353	-0.486762	-0.575379	-0.600014	-0.595224	-0.566522	-0.610934	-0.5603	-0.562545	-0.631897	-0.634096	-0.542995	-0.531204	-0.467859	-0.538086	-0.562014	-0.445552	-0.435113	-0.444962	-0.512715	-0.562861	-0.572846	-0.444213	-0.55038	-0.561124	-0.549874	-0.563276	-0.529175	-0.541013	-0.563295	-0.55894	-0.468303	-0.501904
203	-0.574196	-0.620145	-0.580736	-0.443258	-0.593875	-0.506217	-0.622151	-0.534552	-0.488029	-0.576134	-0.599324	-0.595122	-0.566281	-0.611564	-0.559619	-0.562634	-0.631542	-0.634077	-0.542934	-0.531298	-0.470034	-0.539516	-0.562984	-0.448036	-0.43724	-0.446958	-0.515116	-0.564475	-0.575068	-0.447036	-0.550608	-0.561635	-0.551031	-0.564305	-0.53101	-0.542255	-0.564671	-0.559909	-0.469688	-0.503138
204	-0.573715	-0.618717	-0.579826	-0.441608	-0.592686	-0.505268	-0.621829	-0.533683	-0.487144	-0.57438	-0.600159	-0.595422	-0.566182	-0.611465	-0.560417	-0.563042	-0.632494	-0.634596	-0.543445	-0.532803	-0.470447	-0.540376	-0.563491	-0.448942	-0.437413	-0.447825	-0.515448	-0.564228	-0.574729	-0.447652	-0.553257	-0.563013	-0.552733	-0.566083	-0.533231	-0.544211	-0.566219	-0.561674	-0.472518	-0.505477
205	-0.573638	-0.619737	-0.580321	-0.442155	-0.592757	-0.506537	-0.621587	-0.534698	-0.488162	-0.57555	-0.601176	-0.596168	-0.567572	-0.611972	-0.560872	-0.564007	-0.633317	-0.63514	-0.544636	-0.532675	-0.472494	-0.542044	-0.564836	-0.451506	-0.440079	-0.450328	-0.517128	-0.565712	-0.576744	-0.450146	-0.552637	-0.562435	-0.551352	-0.565736	-0.532014	-0.543448	-0.565067	-0.561214	-0.472242	-0.505258
206	-0.574103	-0.619083	-0.580084	-0.443496	-0.593238	-0.506421	-0.621578	-0.534258	-0.488404	-0.575408	-0.601903	-0.596876	-0.568074	-0.613	-0.562503	-0.564569	-0.632777	-0.635776	-0.545844	-0.534298	-0.472401	-0.54134	-0.564138	-0.451259	-0.440874	-0.450206	-0.517231	-0.565812	-0.576714	-0.450078	-0.554088	-0.564192	-0.552586	-0.56691	-0.534192	-0.545553	-0.567037	-0.56343	-0.474715	-0.507169
207	-0.574814	-0.619846	-0.580886	-0.443445	-0.594127	-0.507113	-0.621843	-0.535003	-0.489486	-0.575584	-0.603116	-0.598072	-0.569763	-0.613444	-0.563975	-0.56591	-0.634245	-0.636384	-0.547147	-0.535445	-0.473044	-0.543048	-0.565233	-0.452826	-0.442216	-0.451493	-0.518102	-0.566609	-0.576481	-0.451771	-0.555411	-0.564049	-0.55316	-0.566908	-0.535445	-0.546557	-0.567748	-0.563909	-0.47618	-0.5083
208	-0.575192	-0.619675	-0.580765	-0.44604	-0.594324	-0.508023	-0.622204	-0.535534	-0.490366	-0.576055	-0.602463	-0.596942	-0.56877	-0.613529	-0.562516	-0.564432	-0.633355	-0.63599	-0.546358	-0.534335	-0.474683	-0.543171	-0.565895	-0.455055	-0.442909	-0.452955	-0.519383	-0.566541	-0.576949	-0.453164	-0.5555	-0.565545	-0.553707	-0.568494	-0.535825	-0.547456	-0.567643	-0.564063	-0.476803	-0.509193
209	-0.575779	-0.620474	-0.581662	-0.447984	-0.594893	-0.509001	-0.623464	-0.536459	-0.491876	-0.577349	-0.602912	-0.597299	-0.56904	-0.614308	-0.563547	-0.565364	-0.633821	-0.636566	-0.547331	-0.535289	-0.475348	-0.543264	-0.566178	-0.455551	-0.444531	-0.453501	-0.520375	-0.567402	-0.577331	-0.454548	-0.556115	-0.565909	-0.554363	-0.569144	-0.53695	-0.54757	-0.567916	-0.564848	-0.477602	-0.51045
210	-0.574851	-0.619917	-0.581073	-0.447717	-0.59399	-0.507999	-0.622518	-0.535948	-0.491045	-0.57665	-0.603655	-0.598469	-0.570583	-0.613942	-0.564018	-0.566448	-0.634162	-0.636772	-0.548272	-0.537057	-0.475739	-0.543887	-0.565896	-0.455524	-0.444781	-0.454304	-0.52018	-0.567227	-0.577526	-0.454847	-0.557256	-0.566208	-0.554533	-0.568603	-0.537796	-0.54893	-0.569053	-0.564968	-0.479756	-0.511395
211	-0.57467	-0.619802	-0.581676	-0.446694	-0.594547	-0.508592	-0.622559	-0.536506	-0.491378	-0.576146	-0.6046	-0.598924	-0.571395	-0.614864	-0.564551	-0.567037	-0.635235	-0.63778	-0.549052	-0.536925	-0.478271	-0.546405	-0.568214	-0.459099	-0.448323	-0.45845	-0.522537	-0.569809	-0.579331	-0.458635	-0.556459	-0.566898	-0.554164	-0.569648	-0.537564	-0.549071	-0.569104	-0.565555	-0.47985	-0.511624
212	-0.57579	-0.620279	-0.581867	-0.447883	-0.594215	-0.509369	-0.622522	-0.537464	-0.491946	-0.576877	-0.604132	-0.597999	-0.570794	-0.614047	-0.564305	-0.566211	-0.634126	-0.637159	-0.548856	-0.537082	-0.479616	-0.546821	-0.568765	-0.45998	-0.449961	-0.458925	-0.523504	-0.570273	-0.578811	-0.459657	-0.556155	-0.565623	-0.554077	-0.569128	-0.537012	-0.548004	-0.568182	-0.565333	-0.479471	-0.510954
213	-0.575681	-0.620769	-0.58206	-0.449021	-0.594603	-0.510016	-0.622804	-0.537802	-0.492872	-0.576994	-0.604812	-0.599606	-0.571993	-0.616368	-0.56572	-0.567614	-0.63497	-0.638088	-0.550285	-0.538926	-0.48581	-0.55233	-0.574325	-0.467992	-0.45652	-0.46605	-0.529532	-0.575388	-0.584932	-0.466859	-0.55801	-0.56774	-0.555173	-0.570436	-0.539494	-0.550274	-0.569921	-0.566493	-0.481844	-0.513231
214	-0.575368	-0.619903	-0.581517	-0.446979	-0.594467	-0.508989	-0.622518	-0.53684	-0.491646	-0.576463	-0.604633	-0.599255	-0.572012	-0.61542	-0.565838	-0.567683	-0.63547	-0.637789	-0.5506	-0.539007	-0.490092	-0.555893	-0.577207	-0.47233	-0.461263	-0.470047	-0.5338	-0.578778	-0.587628	-0.471272	-0.558631	-0.568183	-0.555359	-0.571752	-0.539648	-0.550347	-0.570284	-0.567325	-0.482607	-0.513806
215	-0.575117	-0.620062	-0.581699	-0.448655	-0.594325	-0.510033	-0.622102	-0.537407	-0.493175	-0.576895	-0.605473	-0.599416	-0.571657	-0.615212	-0.565496	-0.56742	-0.635041	-0.63788	-0.550818	-0.538354	-0.491227	-0.556615	-0.577468	-0.473036	-0.462096	-0.471175	-0.533844	-0.578836	-0.588412	-0.472559	-0.558208	-0.568589	-0.555842	-0.571376	-0.540142	-0.551917	-0.570812	-0.567918	-0.483644	-0.51447
216	-0.576557	-0.621002	-0.58282	-0.450368	-0.595274	-0.510407	-0.622749	-0.538574	-0.493338	-0.577466	-0.605731	-0.599905	-0.571996	-0.615709	-0.566488	-0.569005	-0.635016	-0.638264	-0.55185	-0.539981	-0.491723	-0.557475	-0.577966	-0.474753	-0.463944	-0.472186	-0.53497	-0.579576	-0.588456	-0.474032	-0.557798	-0.567477	-0.555263	-0.570678	-0.540256	-0.550803	-0.570735	-0.567037	-0.483321	-0.514095
217	-0.574391	-0.618871	-0.580956	-0.448782	-0.593497	-0.50892	-0.621	-0.536888	-0.49173	-0.57584	-0.607882	-0.601246	-0.57358	-0.617328	-0.56815	-0.56985	-0.636035	-0.639597	-0.552845	-0.541109	-0.491796	-0.557261	-0.578067	-0.47477	-0.464285	-0.473049	-0.535151	-0.579654	-0.588851	-0.473921	-0.558904	-0.568596	-0.555331	-0.572974	-0.540928	-0.552388	-0.571831	-0.568469	-0.484714	-0.515768
218	-0.575294	-0.619917	-0.581378	-0.449516	-0.594572	-0.509835	-0.622325	-0.537568	-0.493506	-0.576982	-0.608314	-0.601161	-0.574438	-0.618189	-0.56833	-0.569983	-0.636445	-0.640153	-0.553482	-0.541051	-0.494426	-0.559406	-0.579986	-0.47802	-0.466885	-0.475407	-0.537665	-0.581681	-0.58985	-0.476932	-0.559843	-0.569201	-0.555717	-0.572323	-0.542537	-0.553148	-0.571934	-0.569256	-0.485736	-0.51708
219	-0.575514	-0.619994	-0.582009	-0.448517	-0.594537	-0.510732	-0.622425	-0.538485	-0.49388	-0.57721	-0.60657	-0.600406	-0.574501	-0.616602	-0.568302	-0.569857	-0.635704	-0.639222	-0.552923	-0.541582	-0.49507	-0.559522	-0.580455	-0.478567	-0.468218	-0.476245	-0.537409	-0.582389	-0.590508	-0.477729	-0.560589	-0.569523	-0.557736	-0.57399	-0.543168	-0.553493	-0.57257	-0.569449	-0.487102	-0.517929
220	-0.575795	-0.620289	-0.582639	-0.451333	-0.59485	-0.511292	-0.622329	-0.539291	-0.494877	-0.57764	-0.606882	-0.601346	-0.574095	-0.617947	-0.568668	-0.570587	-0.635908	-0.639156	-0.554011	-0.54176	-0.49743	-0.560978	-0.581361	-0.480315	-0.470213	-0.478001	-0.539876	-0.583072	-0.591749	-0.480098	-0.561661	-0.57067	-0.557619	-0.57367	-0.544263	-0.555005	-0.573574	-0.571215	-0.489116	-0.519379
221	-0.575962	-0.620645	-0.582746	-0.451129	-0.594382	-0.51184	-0.622815	-0.538889	-0.495188	-0.577525	-0.60672	-0.601214	-0.573801	-0.61691	-0.568428	-0.569793	-0.63527	-0.639365	-0.554078	-0.54258	-0.497868	-0.561653	-0.581791	-0.481487	-0.471454	-0.478494	-0.539928	-0.582889	-0.592258	-0.481105	-0.56266	-0.571537	-0.558263	-0.575852	-0.544904	-0.555831	-0.574455	-0.571193	-0.48986	-0.519927
222	-0.575032	-0.618899	-0.58198	-0.449982	-0.594287	-0.510387	-0.622133	-0.53783	-0.494409	-0.576944	-0.608285	-0.601804	-0.575068	-0.617902	-0.568896	-0.570599	-0.636133	-0.639542	-0.554747	-0.54269	-0.499865	-0.563395	-0.583288	-0.483576	-0.47339	-0.481751	-0.541765	-0.584708	-0.592777	-0.483347	-0.562602	-0.570966	-0.558489	-0.575144	-0.545704	-0.555814	-0.574602	-0.571171	-0.49025	-0.520362
223	-0.577249	-0.620834	-0.583419	-0.452105	-0.595695	-0.512497	-0.623356	-0.540434	-0.496169	-0.578519	-0.609758	-0.603389	-0.575678	-0.619529	-0.570468	-0.573058	-0.637639	-0.641584	-0.556662	-0.544459	-0.500165	-0.563431	-0.583331	-0.485046	-0.474438	-0.482306	-0.542095	-0.584977	-0.592765	-0.484515	-0.568372	-0.576624	-0.56383	-0.580517	-0.551109	-0.561764	-0.580482	-0.577294	-0.497177	-0.526516
224	-0.582697	-0.626166	-0.588979	-0.459211	-0.600981	-0.519762	-0.628574	-0.546163	-0.503386	-0.584566	-0.609655	-0.602382	-0.57545	-0.618386	-0.570218	-0.571718	-0.637504	-0.641171	-0.556599	-0.543397	-0.501236	-0.564516	-0.583932	-0.485619	-0.475317	-0.48318	-0.543388	-0.585587	-0.594256	-0.485225	-0.569071	-0.577874	-0.564526	-0.581615	-0.552876	-0.562813	-0.580819	-0.578159	-0.498872	-0.528027
225	-0.582074	-0.62577	-0.588849	-0.46073	-0.600523	-0.51954	-0.627373	-0.546766	-0.503447	-0.583548	-0.611055	-0.603578	-0.577089	-0.618791	-0.571714	-0.573087	-0.637653	-0.641753	-0.557837	-0.545843	-0.503629	-0.566509	-0.58581	-0.488577	-0.478554	-0.485866	-0.545227	-0.587483	-0.595067	-0.488412	-0.564371	-0.572565	-0.559739	-0.576144	-0.548017	-0.55801	-0.576375	-0.573318	-0.493561	-0.522896
226	-0.583168	-0.626124	-0.589894	-0.461307	-0.601359	-0.52022	-0.627761	-0.546865	-0.503958	-0.584587	-0.609858	-0.602884	-0.57656	-0.619264	-0.570171	-0.571725	-0.637113	-0.640621	-0.556605	-0.544549	-0.503856	-0.567012	-0.58572	-0.488872	-0.478863	-0.485432	-0.545475	-0.587643	-0.595389	-0.488323	-0.563902	-0.573503	-0.559206	-0.577581	-0.547595	-0.558019	-0.57657	-0.572673	-0.492758	-0.5227
227	-0.583011	-0.62573	-0.589392	-0.460613	-0.600492	-0.519742	-0.628271	-0.546579	-0.503879	-0.584323	-0.611449	-0.603889	-0.57829	-0.620777	-0.572769	-0.573881	-0.63809	-0.642541	-0.558609	-0.546565	-0.498171	-0.56141	-0.581448	-0.483422	-0.473157	-0.480445	-0.540321	-0.582785	-0.59034	-0.483173	-0.56473	-0.573082	-0.559749	-0.576158	-0.54842	-0.558428	-0.576508	-0.573661	-0.494046	-0.523588
228	-0.584038	-0.626577	-0.590505	-0.461819	-0.601588	-0.521363	-0.629771	-0.547869	-0.505405	-0.585533	-0.611963	-0.604294	-0.57905	-0.620502	-0.572539	-0.573459	-0.638743	-0.64238	-0.558804	-0.546703	-0.499812	-0.562477	-0.581581	-0.484675	-0.473885	-0.481521	-0.540817	-0.583609	-0.590899	-0.483756	-0.565515	-0.573938	-0.560812	-0.577949	-0.549179	-0.559549	-0.577246	-0.573969	-0.495035	-0.524513
229	-0.584013	-0.62679	-0.590489	-0.462843	-0.601707	-0.521051	-0.629459	-0.547904	-0.505829	-0.585111	-0.610299	-0.603473	-0.577501	-0.620293	-0.572447	-0.573718	-0.637397	-0.641371	-0.558408	-0.545735	-0.501429	-0.563627	-0.58309	-0.486708	-0.475951	-0.482786	-0.54261	-0.584273	-0.591725	-0.486134	-0.565565	-0.573955	-0.559571	-0.57745	-0.548975	-0.559052	-0.576911	-0.574469	-0.495352	-0.524929
230	-0.582851	-0.626004	-0.589868	-0.462696	-0.601771	-0.520833	-0.628826	-0.547367	-0.505091	-0.584873	-0.612704	-0.605571	-0.580085	-0.621074	-0.574196	-0.575573	-0.640374	-0.643756	-0.561107	-0.548849	-0.500554	-0.56355	-0.582472	-0.486892	-0.476618	-0.483387	-0.542141	-0.58487	-0.592029	-0.486445	-0.565981	-0.574917	-0.560647	-0.578288	-0.550395	-0.560753	-0.577999	-0.575187	-0.497668	-0.526614
231	-0.583519	-0.626978	-0.590588	-0.463617	-0.602213	-0.521278	-0.629174	-0.548574	-0.506417	-0.585578	-0.612516	-0.605059	-0.580035	-0.621182	-0.574231	-0.574954	-0.638916	-0.642991	-0.560706	-0.547942	-0.502343	-0.564076	-0.583464	-0.487944	-0.477664	-0.484026	-0.543459	-0.585249	-0.592582	-0.487387	-0.5669	-0.575386	-0.562265	-0.579829	-0.550827	-0.561257	-0.578272	-0.575618	-0.497754	-0.526733
232	-0.582844	-0.625901	-0.590186	-0.463431	-0.6016	-0.521169	-0.628268	-0.548146	-0.505292	-0.584603	-0.613073	-0.605702	-0.580041	-0.621442	-0.574167	-0.575522	-0.638962	-0.643585	-0.561426	-0.548811	-0.503739	-0.56539	-0.584142	-0.489434	-0.479693	-0.486617	-0.544475	-0.585891	-0.594049	-0.489355	-0.567083	-0.575146	-0.561465	-0.578964	-0.551607	-0.561313	-0.57837	-0.575343	-0.498288	-0.527298
233	-0.58351	-0.626564	-0.590822	-0.463883	-0.60206	-0.521945	-0.629265	-0.548369	-0.506286	-0.586136	-0.612947	-0.604833	-0.580258	-0.621187	-0.574585	-0.57565	-0.639796	-0.64293	-0.561052	-0.549646	-0.504511	-0.566191	-0.584197	-0.490167	-0.479333	-0.486151	-0.545239	-0.586332	-0.593567	-0.48974	-0.56732	-0.574984	-0.561387	-0.579484	-0.551212	-0.561275	-0.578625	-0.576286	-0.498647	-0.527464
234	-0.583665	-0.626697	-0.59076	-0.464942	-0.602647	-0.522066	-0.629474	-0.549202	-0.507117	-0.585948	-0.612853	-0.605585	-0.580258	-0.621817	-0.574843	-0.575976	-0.638583	-0.643022	-0.561645	-0.549139	-0.511949	-0.572313	-0.590404	-0.498172	-0.488051	-0.494423	-0.551521	-0.592275	-0.599156	-0.498224	-0.56842	-0.57567	-0.561922	-0.579742	-0.55283	-0.562623	-0.579199	-0.576977	-0.500734	-0.528617
235	-0.584605	-0.62659	-0.590888	-0.464211	-0.602048	-0.522486	-0.630013	-0.549012	-0.506816	-0.585756	-0.613241	-0.605684	-0.580581	-0.621418	-0.575466	-0.575888	-0.639204	-0.643751	-0.561818	-0.549345	-0.511737	-0.572243	-0.591324	-0.498291	-0.488786	-0.494321	-0.552031	-0.592806	-0.598809	-0.498502	-0.568977	-0.577017	-0.56238	-0.58143	-0.553645	-0.562794	-0.579842	-0.577313	-0.500564	-0.52935
236	-0.584425	-0.626814	-0.591033	-0.465302	-0.602272	-0.522228	-0.629075	-0.549117	-0.507178	-0.585851	-0.613553	-0.606204	-0.582103	-0.621889	-0.575568	-0.575878	-0.640057	-0.643824	-0.562911	-0.549962	-0.512869	-0.572944	-0.591272	-0.499704	-0.489464	-0.495272	-0.552831	-0.592472	-0.600079	-0.499621	-0.568077	-0.575225	-0.561692	-0.580095	-0.552676	-0.562585	-0.57885	-0.57665	-0.500119	-0.528441
237	-0.583768	-0.626051	-0.590439	-0.465295	-0.601635	-0.522052	-0.629128	-0.548246	-0.506824	-0.585338	-0.613497	-0.60584	-0.58075	-0.620894	-0.574763	-0.576051	-0.638961	-0.643487	-0.562449	-0.550258	-0.513882	-0.574598	-0.592395	-0.501136	-0.491108	-0.497062	-0.554366	-0.593576	-0.600924	-0.501198	-0.568003	-0.57552	-0.560916	-0.579416	-0.552153	-0.561588	-0.578076	-0.576338	-0.500314	-0.527993
238	-0.583841	-0.626994	-0.591095	-0.465425	-0.602315	-0.522825	-0.629358	-0.54921	-0.507603	-0.585828	-0.615376	-0.607184	-0.581718	-0.623277	-0.576949	-0.577356	-0.640148	-0.644729	-0.563925	-0.551412	-0.515467	-0.574999	-0.592903	-0.50213	-0.492032	-0.497776	-0.554856	-0.594709	-0.601764	-0.501764	-0.568264	-0.576095	-0.562218	-0.580612	-0.553898	-0.563536	-0.57993	-0.577673	-0.501214	-0.529392
239	-0.584353	-0.62664	-0.590721	-0.463659	-0.601839	-0.522258	-0.628846	-0.548748	-0.50715	-0.585435	-0.615106	-0.606652	-0.582116	-0.622522	-0.57695	-0.576788	-0.639529	-0.644374	-0.563796	-0.551475	-0.516537	-0.576227	-0.593801	-0.504192	-0.493182	-0.499951	-0.555475	-0.595339	-0.601934	-0.503852	-0.569074	-0.577449	-0.562456	-0.581639	-0.554471	-0.563892	-0.580488	-0.57816	-0.501951	-0.530396
240	-0.585954	-0.627731	-0.592047	-0.466487	-0.604015	-0.524238	-0.62967	-0.550731	-0.508925	-0.587173	-0.615246	-0.606981	-0.582246	-0.622955	-0.576452	-0.576936	-0.639391	-0.644182	-0.564321	-0.55166	-0.5177	-0.577203	-0.594094	-0.504712	-0.495037	-0.500867	-0.556489	-0.596149	-0.602437	-0.504582	-0.569187	-0.577097	-0.562533	-0.581565	-0.554059	-0.563905	-0.579938	-0.57815	-0.502204	-0.530437
241	-0.584805	-0.62704	-0.59184	-0.467211	-0.603088	-0.523485	-0.630211	-0.550721	-0.508663	-0.586756	-0.614898	-0.606998	-0.583392	-0.623315	-0.577055	-0.577096	-0.64031	-0.645073	-0.565381	-0.552586	-0.518678	-0.577729	-0.594637	-0.506018	-0.496367	-0.502108	-0.558045	-0.596509	-0.603259	-0.505602	-0.570836	-0.578449	-0.564253	-0.58296	-0.555951	-0.56587	-0.581138	-0.5799	-0.50451	-0.532632
242	-0.58527	-0.627005	-0.591802	-0.467012	-0.603148	-0.524212	-0.629356	-0.55041	-0.508672	-0.586556	-0.616814	-0.608551	-0.583587	-0.623762	-0.577752	-0.579462	-0.641121	-0.646045	-0.566328	-0.553114	-0.518725	-0.577782	-0.595435	-0.506267	-0.496682	-0.502087	-0.557911	-0.596801	-0.603761	-0.506701	-0.571109	-0.578763	-0.564315	-0.583319	-0.55668	-0.566173	-0.581712	-0.580127	-0.505205	-0.532462
243	-0.584078	-0.626214	-0.590811	-0.466709	-0.601889	-0.523551	-0.628972	-0.549767	-0.507445	-0.585385	-0.617126	-0.60817	-0.584135	-0.623455	-0.577359	-0.579123	-0.640934	-0.645653	-0.566499	-0.553797	-0.51955	-0.578393	-0.595834	-0.507485	-0.497196	-0.503743	-0.558142	-0.59753	-0.60327	-0.507367	-0.57064	-0.578708	-0.563491	-0.582516	-0.555088	-0.565345	-0.581043	-0.579845	-0.504736	-0.532346
244	-0.578228	-0.620789	-0.584913	-0.45855	-0.596808	-0.516442	-0.623508	-0.543255	-0.500864	-0.580092	-0.616998	-0.607997	-0.584132	-0.623231	-0.578049	-0.578	-0.640357	-0.645514	-0.566248	-0.553544	-0.521294	-0.57951	-0.596299	-0.508436	-0.499634	-0.504691	-0.559574	-0.598159	-0.604819	-0.509354	-0.571345	-0.579408	-0.564152	-0.582925	-0.556499	-0.566331	-0.58164	-0.580802	-0.505738	-0.533155
245	-0.579557	-0.622235	-0.586608	-0.45986	-0.597884	-0.518143	-0.624692	-0.5452	-0.502464	-0.581211	-0.617684	-0.609348	-0.585584	-0.625832	-0.579242	-0.579649	-0.642895	-0.646973	-0.568081	-0.555584	-0.521655	-0.580487	-0.597252	-0.510322	-0.500732	-0.506105	-0.560751	-0.599005	-0.605394	-0.510236	-0.5729	-0.579656	-0.565047	-0.584097	-0.557686	-0.5672	-0.582242	-0.581115	-0.507239	-0.534369
246	-0.579581	-0.622524	-0.586816	-0.460197	-0.597864	-0.518014	-0.624823	-0.544641	-0.503013	-0.58141	-0.617119	-0.608937	-0.584776	-0.624536	-0.57873	-0.579807	-0.641252	-0.646004	-0.567299	-0.554795	-0.518572	-0.577327	-0.593553	-0.506477	-0.496593	-0.502328	-0.557377	-0.595843	-0.602419	-0.50712	-0.572188	-0.579787	-0.564873	-0.584108	-0.557742	-0.567304	-0.582914	-0.580877	-0.50685	-0.534623
247	-0.578766	-0.621563	-0.586009	-0.460018	-0.59659	-0.516932	-0.623475	-0.544223	-0.501995	-0.580499	-0.618581	-0.609488	-0.585943	-0.625588	-0.57951	-0.580456	-0.642037	-0.647237	-0.568327	-0.555825	-0.516368	-0.576002	-0.59236	-0.505058	-0.495406	-0.500671	-0.55571	-0.593995	-0.601236	-0.504965	-0.571714	-0.578557	-0.563577	-0.583273	-0.557017	-0.566745	-0.581182	-0.579955	-0.506844	-0.533775
248	-0.579379	-0.621198	-0.585388	-0.460042	-0.596681	-0.517219	-0.624033	-0.544164	-0.502234	-0.580039	-0.619718	-0.610246	-0.588596	-0.626724	-0.580857	-0.581107	-0.643722	-0.648079	-0.569676	-0.557202	-0.516673	-0.575804	-0.592899	-0.504775	-0.495563	-0.500956	-0.555607	-0.594483	-0.60035	-0.504928	-0.571863	-0.579088	-0.563688	-0.583672	-0.557475	-0.566715	-0.581729	-0.580868	-0.507286	-0.534198
249	-0.580383	-0.62179	-0.586548	-0.460448	-0.597409	-0.518559	-0.624971	-0.545053	-0.503353	-0.581424	-0.617405	-0.609368	-0.586036	-0.625416	-0.580036	-0.580565	-0.642565	-0.646825	-0.569007	-0.55596	-0.518303	-0.576809	-0.593354	-0.506567	-0.496482	-0.501853	-0.556899	-0.595096	-0.601327	-0.50655	-0.572189	-0.579468	-0.564098	-0.582959	-0.557638	-0.567011	-0.581389	-0.580598	-0.507519	-0.534174
[truncated: 951 more rows]

## Sheet: Figure 5g
	0	1	2	3	4	5	6	7	8	9	10	11	12	13	14	15	16	17	18	19	20	21	22	23	24	25	26	27	28	29	30	31	32	33	34	35	36	37	38	39	40	41	42	43	44	45	46	47	48
[truncated: 10 more rows]
[truncated: 701 more columns]

[truncated: 24 more sheets: Figure 5h, Figure 6h, Figure 6i, Figure 6j, Figure 6m, Figure 6n, Figure 6o, Figure 6k, Figure 6l, Figure 6q, Figure 6r, Sup.Fig.4, Sup.Fig.5, Sup. Fig. 6, Sup. Fig. 7, Sup Fig 8, Sup. Fig. 9, Sup Fig 10, Sup. Fig.11, Sup Fig.12 …]
